# Supplementary material for: (2E)-3-(4-Bromo­phen­yl)-1-(3-chloro­phen­yl)prop-2-en-1-one
Source: Acta Crystallogr Sect E Struct Rep Online. 2009 Dec 16;66(Pt 1):o158. doi: 10.1107/S1600536809053446 (PMC2980037; doi:10.1107/S1600536809053446)
Supplement: Supplementary file 1 [file e-66-0o158-sup1.cif]

##############################################################################
###                                                                        ###
###        Electronic paper (Acta Crystallographica Section E)             ###
###                                                                        ###
##############################################################################
#                                                                            #
# This CIF contains the data in a paper accepted for publication in Acta     #
# Crystallographica Section E. It conforms to the requirements of Notes      #
# for Authors for Section E, and has been peer reviewed under the auspices   #
# of the IUCr Commission on Journals.                                        #
#                                                                            #
# Full details of the Crystallographic Information File format               #
# are given in the paper "The Crystallographic Information File (CIF):       #
# a New Standard Archive File for Crystallography" by S. R. Hall, F. H.      #
# Allen and I. D. Brown [Acta Cryst. (1991), A47, 655-685].                  #
#                                                                            #
# The current version of the core CIF dictionary is obtainable from          #
# ftp://ftp.iucr.org/pub/cif_core.dic. The current version number is 2.4.    #
#                                                                            #
# Software is freely available for graphical display of the structure(s) in  #
# this CIF.  For information consult the CIF home page http://www.iucr.org/  #
# cif/home.html                                                              #
#                                                                            #
# This file may be used for bona fide research purposes within the           #
# scientific community so long as proper attribution is given to the journal # 
# article from which it was obtained.                                        #
#                                                                            #
##############################################################################
                                             
data_global
_audit_creation_method     SHELXL-97
_journal_date_recd_electronic     2009-12-05
_journal_date_accepted     2009-12-11
_journal_name_full     'Acta Crystallographica, Section E'
_journal_year     2010
_journal_volume     66
_journal_issue      1
_journal_page_first     o158
_journal_page_last     o158
_journal_paper_category     QO
_journal_coeditor_code     BT5130
_publ_contact_author_name     'Jasinski, Jerry P.'
_publ_contact_author_address
;
Department of Chemistry
Keene State College
229 Main Street
Keene, New Hampshire 03435, USA
;
_publ_contact_author_email     jjasinski@keene.edu
_publ_contact_author_fax     ?
_publ_contact_author_phone     '603 358-2563'
_publ_section_title
;
(2<i>E</i>)-3-(4-Bromophenyl)-1-(3-chlorophenyl)prop-2-en-1-one
;
loop_
    _publ_author_name
    _publ_author_address
    'Jasinski, Jerry P.'
;
Department of Chemistry
Keene State College
229 Main Street
Keene, NH 03435-2001, USA
;
    'Butcher, Ray J.'
;
Department of Chemistry
Howard University
525 College Street NW
Washington
DC 20059, USA
;
    'Narayana, B.'
;
Department of Studies in Chemistry
Mangalore University
Manalaganotri, 574 199, India
;
    'Veena, K.'
;
Department of Studies in Chemistry
Mangalore University
Manalaganotri, 574 199, India
;
    'Yathirajan, H. S.'
;
Department of Studies in Chemistry
University of Mysore
Manasagangotri, Mysore 570 006, India
;
data_I
_chemical_name_systematic
;
(2<i>E</i>)-3-(4-Bromophenyl)-1-(3-chlorophenyl)prop-2-en-1-one
;
_chemical_name_common     ?
_chemical_formula_moiety     'C15 H10 Br Cl O'
_chemical_formula_sum     'C15 H10 Br Cl O'
_chemical_formula_iupac     'C15 H10 Br Cl O'
_chemical_formula_weight     321.59
_chemical_melting_point     ?
_symmetry_cell_setting     triclinic
_symmetry_space_group_name_H-M     'P -1'
_symmetry_space_group_name_Hall     '-P 1'
loop_
    _symmetry_equiv_pos_as_xyz
    'x, y, z'
    '-x, -y, -z'
_cell_length_a     5.9197(8)
_cell_length_b     7.3391(11)
_cell_length_c     14.8171(17)
_cell_angle_alpha     101.929(11)
_cell_angle_beta     94.371(10)
_cell_angle_gamma     93.299(11)
_cell_volume     626.22(15)
_cell_formula_units_Z     2
_cell_measurement_reflns_used     3370
_cell_measurement_theta_min     6.0983
_cell_measurement_theta_max     73.8963
_cell_measurement_temperature     110(2)
_exptl_crystal_description     plate
_exptl_crystal_colour     colorless
_exptl_crystal_size_max     0.501
_exptl_crystal_size_mid     0.213
_exptl_crystal_size_min     0.115
_exptl_crystal_density_diffrn     1.706
_exptl_crystal_density_meas     ?
_exptl_crystal_density_method     'not measured'
_exptl_crystal_F_000     320
_exptl_absorpt_coefficient_mu     6.291
_exptl_absorpt_correction_type     analytical
_exptl_absorpt_process_details
;
(CrysAlis RED; Oxford Diffraction, 2007)
;
_exptl_absorpt_correction_T_min     0.041
_exptl_absorpt_correction_T_max     0.344
_exptl_special_details
;
;
_diffrn_ambient_temperature     110(2)
_diffrn_radiation_type     CuK\a
_diffrn_radiation_wavelength     1.54178
_diffrn_radiation_source     'fine-focus sealed tube'
_diffrn_radiation_monochromator     graphite
_diffrn_measurement_device_type
        'Oxford Diffraction Xcalibur diffractometer with a Ruby Gemini detector'
_diffrn_measurement_method     '\w scans'
_diffrn_detector_area_resol_mean     10.5081
_diffrn_reflns_number     3868
_diffrn_reflns_av_R_equivalents     0.0368
_diffrn_reflns_av_sigmaI/netI     0.0281
_diffrn_reflns_theta_min     6.13
_diffrn_reflns_theta_max     73.96
_diffrn_reflns_theta_full     67.50
_diffrn_measured_fraction_theta_max     0.956
_diffrn_measured_fraction_theta_full     0.995
_diffrn_reflns_limit_h_min     -7
_diffrn_reflns_limit_h_max     6
_diffrn_reflns_limit_k_min     -9
_diffrn_reflns_limit_k_max     8
_diffrn_reflns_limit_l_min     -18
_diffrn_reflns_limit_l_max     18
_diffrn_standards_number     0
_diffrn_standards_interval_count     ?
_diffrn_standards_interval_time     ?
_diffrn_standards_decay_%     <2%
_refine_special_details
;
Refinement of <i>F</i>^2^ against ALL reflections. The weighted <i>R</i>-factor
<i>wR</i> and goodness of fit <i>S</i> are based on <i>F</i>^2^, conventional
<i>R</i>-factors <i>R</i> are based on <i>F</i>, with <i>F</i> set to zero for
negative <i>F</i>^2^. The threshold expression of <i>F</i>^2^ >
\s(<i>F</i>^2^) is used only for calculating <i>R</i>-factors(gt) <i>etc</i>.
and is not relevant to the choice of reflections for refinement.
<i>R</i>-factors based on <i>F</i>^2^ are statistically about twice as large
as those based on <i>F</i>, and <i>R</i>- factors based on ALL data will be
even larger.
;
_reflns_number_total     2432
_reflns_number_gt     2312
_reflns_threshold_expression     I>2\s(I)
_refine_ls_structure_factor_coef     Fsqd
_refine_ls_matrix_type     full
_refine_ls_R_factor_all     0.0594
_refine_ls_R_factor_gt     0.0575
_refine_ls_wR_factor_gt     0.1612
_refine_ls_wR_factor_ref     0.1636
_refine_ls_goodness_of_fit_ref     1.068
_refine_ls_restrained_S_all     1.068
_refine_ls_number_reflns     2432
_refine_ls_number_parameters     163
_refine_ls_number_restraints     0
_refine_ls_hydrogen_treatment     constr
_refine_ls_weighting_scheme     calc
_refine_ls_weighting_details
         'calc w=1/[\s^2^(Fo^2^)+(0.1305P)^2^+0.5925P] where P=(Fo^2^+2Fc^2^)/3'
_atom_sites_solution_hydrogens     geom
_atom_sites_solution_primary     direct
_atom_sites_solution_secondary     difmap
_refine_ls_shift/su_max     0.001
_refine_ls_shift/su_mean     0.000
_refine_diff_density_max     1.780
_refine_diff_density_min     -1.285
_refine_ls_extinction_method     none
_refine_ls_extinction_coef     ?
loop_
    _atom_type_symbol
    _atom_type_description
    _atom_type_scat_dispersion_real
    _atom_type_scat_dispersion_imag
    _atom_type_scat_source
    'C' 'C' 0.0181 0.0091
                         'International Tables Vol C Tables 4.2.6.8 and 6.1.1.4'
    'H' 'H' 0.0000 0.0000
                         'International Tables Vol C Tables 4.2.6.8 and 6.1.1.4'
    'O' 'O' 0.0492 0.0322
                         'International Tables Vol C Tables 4.2.6.8 and 6.1.1.4'
    'Cl' 'Cl' 0.3639 0.7018
                         'International Tables Vol C Tables 4.2.6.8 and 6.1.1.4'
    'Br' 'Br' -0.6763 1.2805
                         'International Tables Vol C Tables 4.2.6.8 and 6.1.1.4'
_computing_data_collection     '<i>CrysAlis Pro</i> (Oxford Diffraction, 2007)'
_computing_cell_refinement     '<i>CrysAlis RED</i> (Oxford Diffraction, 2007)'
_computing_data_reduction     '<i>CrysAlis RED</i> (Oxford Diffraction, 2007)'
_computing_structure_solution     '<i>SHELXS97</i> (Sheldrick, 2008)'
_computing_structure_refinement     '<i>SHELXL97</i>) (Sheldrick, 2008)'
_computing_molecular_graphics     '<i>SHELXTL</i> (Sheldrick, 2008)'
_computing_publication_material     '<i>SHELXTL</i> (Sheldrick, 2008)'
loop_
    _atom_site_type_symbol
    _atom_site_label
    _atom_site_fract_x
    _atom_site_fract_y
    _atom_site_fract_z
    _atom_site_U_iso_or_equiv
    _atom_site_adp_type
    _atom_site_calc_flag
    _atom_site_refinement_flags
    _atom_site_occupancy
    _atom_site_disorder_assembly
    _atom_site_disorder_group
    Br Br1A -0.10431(6) 0.72017(5) 0.94001(2) 0.0266(2) Uani d . 1 . .
    Cl Cl1A 0.58277(16) -0.04318(14) 0.11075(6) 0.0269(3) Uani d . 1 . .
    O O1A 0.7080(5) 0.2207(4) 0.47588(19) 0.0270(6) Uani d . 1 . .
    C C12A -0.0341(6) 0.5947(5) 0.7495(3) 0.0205(7) Uani d . 1 . .
    H H12A -0.1777 0.6408 0.7378 0.025 Uiso calc R 1 . .
    C C1A 0.3919(6) 0.1019(5) 0.3683(3) 0.0195(7) Uani d . 1 . .
    C C2A 0.5227(6) 0.0801(5) 0.2923(3) 0.0214(7) Uani d . 1 . .
    H H2AA 0.6756 0.1315 0.2992 0.026 Uiso calc R 1 . .
    C C11A 0.0849(6) 0.5125(5) 0.6764(3) 0.0215(7) Uani d . 1 . .
    H H11A 0.0215 0.5019 0.6146 0.026 Uiso calc R 1 . .
    C C5A 0.0776(6) -0.0794(5) 0.2713(3) 0.0232(8) Uani d . 1 . .
    H H5AA -0.0727 -0.1364 0.2645 0.028 Uiso calc R 1 . .
    C C10A 0.2967(6) 0.4452(5) 0.6929(3) 0.0207(7) Uani d . 1 . .
    C C8A 0.3490(7) 0.2931(6) 0.5299(3) 0.0245(8) Uani d . 1 . .
    H H8AA 0.1944 0.3044 0.5110 0.029 Uiso calc R 1 . .
    C C14A 0.2701(6) 0.5451(5) 0.8595(3) 0.0229(7) Uani d . 1 . .
    H H14A 0.3318 0.5556 0.9216 0.027 Uiso calc R 1 . .
    C C3A 0.4245(6) -0.0180(5) 0.2068(3) 0.0200(7) Uani d . 1 . .
    C C15A 0.3894(6) 0.4648(5) 0.7854(2) 0.0210(7) Uani d . 1 . .
    H H15A 0.5352 0.4227 0.7974 0.025 Uiso calc R 1 . .
    C C13A 0.0594(7) 0.6090(5) 0.8404(2) 0.0200(7) Uani d . 1 . .
    C C6A 0.1690(6) 0.0229(5) 0.3577(3) 0.0214(7) Uani d . 1 . .
    H H6AA 0.0799 0.0386 0.4091 0.026 Uiso calc R 1 . .
    C C7A 0.5018(6) 0.2071(5) 0.4605(2) 0.0213(7) Uani d . 1 . .
    C C9A 0.4280(6) 0.3546(5) 0.6187(3) 0.0210(7) Uani d . 1 . .
    H H9AA 0.5826 0.3381 0.6351 0.025 Uiso calc R 1 . .
    C C4A 0.2037(6) -0.0988(5) 0.1951(3) 0.0228(7) Uani d . 1 . .
    H H4AA 0.1399 -0.1661 0.1360 0.027 Uiso calc R 1 . .
loop_
    _atom_site_aniso_label
    _atom_site_aniso_U_11
    _atom_site_aniso_U_22
    _atom_site_aniso_U_33
    _atom_site_aniso_U_12
    _atom_site_aniso_U_13
    _atom_site_aniso_U_23
    Br1A 0.0240(3) 0.0339(3) 0.0202(3) 0.00673(19) 0.00381(18) 0.0001(2)
    Cl1A 0.0292(5) 0.0316(5) 0.0200(5) 0.0051(4) 0.0061(3) 0.0036(4)
    O1A 0.0217(13) 0.0343(15) 0.0224(14) 0.0029(12) 0.0001(10) 0.0010(11)
    C12A 0.0183(16) 0.0213(17) 0.0211(17) -0.0020(13) -0.0003(13) 0.0044(14)
    C1A 0.0205(17) 0.0196(17) 0.0191(17) 0.0030(13) 0.0014(13) 0.0057(13)
    C2A 0.0207(17) 0.0211(17) 0.0213(17) 0.0032(14) -0.0002(13) 0.0026(14)
    C11A 0.0230(17) 0.0209(17) 0.0195(17) -0.0015(14) -0.0015(13) 0.0039(13)
    C5A 0.0174(16) 0.0211(17) 0.030(2) -0.0020(13) -0.0039(14) 0.0061(15)
    C10A 0.0222(18) 0.0199(17) 0.0194(17) -0.0032(14) -0.0003(14) 0.0050(13)
    C8A 0.0228(18) 0.0278(19) 0.0217(18) 0.0016(14) 0.0005(14) 0.0033(15)
    C14A 0.0227(18) 0.0233(18) 0.0213(17) -0.0006(14) -0.0019(14) 0.0036(14)
    C3A 0.0201(17) 0.0211(18) 0.0197(17) 0.0058(13) 0.0029(13) 0.0047(14)
    C15A 0.0179(16) 0.0258(18) 0.0192(17) 0.0022(13) 0.0018(13) 0.0045(14)
    C13A 0.0252(18) 0.0181(17) 0.0155(17) 0.0027(14) 0.0045(14) -0.0006(13)
    C6A 0.0208(17) 0.0239(18) 0.0208(18) 0.0013(14) 0.0034(13) 0.0075(14)
    C7A 0.0239(17) 0.0218(17) 0.0187(17) 0.0006(14) 0.0017(14) 0.0061(14)
    C9A 0.0203(17) 0.0208(17) 0.0218(18) -0.0003(14) 0.0008(14) 0.0055(14)
    C4A 0.0240(18) 0.0218(17) 0.0203(17) 0.0035(14) -0.0043(14) 0.0008(14)
_geom_special_details
;
All e.s.d.'s (except the e.s.d. in the dihedral angle between two l.s. planes)
are estimated using the full covariance matrix. The cell e.s.d.'s are taken
into account individually in the estimation of e.s.d.'s in distances, angles
and torsion angles; correlations between e.s.d.'s in cell parameters are only
used when they are defined by crystal symmetry. An approximate (isotropic)
treatment of cell e.s.d.'s is used for estimating e.s.d.'s involving l.s.
planes.
;
loop_
    _geom_bond_atom_site_label_1
    _geom_bond_atom_site_label_2
    _geom_bond_site_symmetry_2
    _geom_bond_distance
    _geom_bond_publ_flag
    Br1A C13A . 1.896(4) ?
    Cl1A C3A . 1.747(4) ?
    O1A C7A . 1.219(5) ?
    C12A C11A . 1.388(6) ?
    C12A C13A . 1.398(5) ?
    C12A H12A . 0.9500 ?
    C1A C6A . 1.395(5) ?
    C1A C2A . 1.402(5) ?
    C1A C7A . 1.503(5) ?
    C2A C3A . 1.387(5) ?
    C2A H2AA . 0.9500 ?
    C11A C10A . 1.396(5) ?
    C11A H11A . 0.9500 ?
    C5A C4A . 1.388(6) ?
    C5A C6A . 1.395(5) ?
    C5A H5AA . 0.9500 ?
    C10A C15A . 1.413(5) ?
    C10A C9A . 1.463(5) ?
    C8A C9A . 1.339(5) ?
    C8A C7A . 1.487(5) ?
    C8A H8AA . 0.9500 ?
    C14A C13A . 1.387(5) ?
    C14A C15A . 1.396(5) ?
    C14A H14A . 0.9500 ?
    C3A C4A . 1.387(5) ?
    C15A H15A . 0.9500 ?
    C6A H6AA . 0.9500 ?
    C9A H9AA . 0.9500 ?
    C4A H4AA . 0.9500 ?
loop_
    _geom_angle_atom_site_label_1
    _geom_angle_atom_site_label_2
    _geom_angle_atom_site_label_3
    _geom_angle_site_symmetry_1
    _geom_angle_site_symmetry_3
    _geom_angle
    _geom_angle_publ_flag
    C11A C12A C13A . . 119.4(3) ?
    C11A C12A H12A . . 120.3 ?
    C13A C12A H12A . . 120.3 ?
    C6A C1A C2A . . 120.2(3) ?
    C6A C1A C7A . . 121.8(3) ?
    C2A C1A C7A . . 117.9(3) ?
    C3A C2A C1A . . 118.7(3) ?
    C3A C2A H2AA . . 120.7 ?
    C1A C2A H2AA . . 120.7 ?
    C12A C11A C10A . . 120.8(3) ?
    C12A C11A H11A . . 119.6 ?
    C10A C11A H11A . . 119.6 ?
    C4A C5A C6A . . 120.7(3) ?
    C4A C5A H5AA . . 119.6 ?
    C6A C5A H5AA . . 119.6 ?
    C11A C10A C15A . . 118.7(4) ?
    C11A C10A C9A . . 123.1(3) ?
    C15A C10A C9A . . 118.2(3) ?
    C9A C8A C7A . . 120.4(4) ?
    C9A C8A H8AA . . 119.8 ?
    C7A C8A H8AA . . 119.8 ?
    C13A C14A C15A . . 118.5(3) ?
    C13A C14A H14A . . 120.7 ?
    C15A C14A H14A . . 120.7 ?
    C2A C3A C4A . . 122.0(3) ?
    C2A C3A Cl1A . . 119.4(3) ?
    C4A C3A Cl1A . . 118.6(3) ?
    C14A C15A C10A . . 121.1(3) ?
    C14A C15A H15A . . 119.5 ?
    C10A C15A H15A . . 119.5 ?
    C14A C13A C12A . . 121.5(3) ?
    C14A C13A Br1A . . 119.2(3) ?
    C12A C13A Br1A . . 119.3(3) ?
    C1A C6A C5A . . 119.6(3) ?
    C1A C6A H6AA . . 120.2 ?
    C5A C6A H6AA . . 120.2 ?
    O1A C7A C8A . . 122.6(3) ?
    O1A C7A C1A . . 120.2(3) ?
    C8A C7A C1A . . 117.2(3) ?
    C8A C9A C10A . . 125.6(4) ?
    C8A C9A H9AA . . 117.2 ?
    C10A C9A H9AA . . 117.2 ?
    C3A C4A C5A . . 118.8(3) ?
    C3A C4A H4AA . . 120.6 ?
    C5A C4A H4AA . . 120.6 ?
loop_
    _geom_torsion_atom_site_label_1
    _geom_torsion_atom_site_label_2
    _geom_torsion_atom_site_label_3
    _geom_torsion_atom_site_label_4
    _geom_torsion_site_symmetry_1
    _geom_torsion_site_symmetry_2
    _geom_torsion_site_symmetry_3
    _geom_torsion_site_symmetry_4
    _geom_torsion
    _geom_torsion_publ_flag
    C6A C1A C2A C3A . . . . 1.2(5) ?
    C7A C1A C2A C3A . . . . 179.4(3) ?
    C13A C12A C11A C10A . . . . -0.4(6) ?
    C12A C11A C10A C15A . . . . -0.9(6) ?
    C12A C11A C10A C9A . . . . 179.0(3) ?
    C1A C2A C3A C4A . . . . -1.7(5) ?
    C1A C2A C3A Cl1A . . . . 178.8(3) ?
    C13A C14A C15A C10A . . . . -1.3(6) ?
    C11A C10A C15A C14A . . . . 1.7(6) ?
    C9A C10A C15A C14A . . . . -178.1(3) ?
    C15A C14A C13A C12A . . . . 0.0(6) ?
    C15A C14A C13A Br1A . . . . -179.5(3) ?
    C11A C12A C13A C14A . . . . 0.8(6) ?
    C11A C12A C13A Br1A . . . . -179.7(3) ?
    C2A C1A C6A C5A . . . . 0.6(5) ?
    C7A C1A C6A C5A . . . . -177.6(3) ?
    C4A C5A C6A C1A . . . . -1.9(6) ?
    C9A C8A C7A O1A . . . . -14.5(6) ?
    C9A C8A C7A C1A . . . . 166.1(4) ?
    C6A C1A C7A O1A . . . . 155.6(4) ?
    C2A C1A C7A O1A . . . . -22.6(5) ?
    C6A C1A C7A C8A . . . . -25.0(5) ?
    C2A C1A C7A C8A . . . . 156.8(3) ?
    C7A C8A C9A C10A . . . . 178.5(3) ?
    C11A C10A C9A C8A . . . . -13.4(6) ?
    C15A C10A C9A C8A . . . . 166.4(4) ?
    C2A C3A C4A C5A . . . . 0.4(5) ?
    Cl1A C3A C4A C5A . . . . 179.8(3) ?
    C6A C5A C4A C3A . . . . 1.4(6) ?
loop_
    _geom_hbond_atom_site_label_D
    _geom_hbond_atom_site_label_H
    _geom_hbond_atom_site_label_A
    _geom_hbond_site_symmetry_A
    _geom_hbond_distance_DH
    _geom_hbond_distance_HA
    _geom_hbond_distance_DA
    _geom_hbond_angle_DHA
    C2A H2AA Cg2 2_666 0.95 2.97 3.588(4) 124
    C5A H5AA Cg2 2_556 0.95 2.84 3.463(4) 124
    C12A H12A Cg1 2_566 0.95 2.83 3.527(4) 131
