# Supplementary material for: (2E)-3-(4-Bromo­phen­yl)-1-(3-chloro­phen­yl)prop-2-en-1-one
Source: Acta Crystallogr Sect E Struct Rep Online. 2009 Dec 16;66(Pt 1):o158. doi: 10.1107/S1600536809053446 (PMC2980037; doi:10.1107/S1600536809053446)
Supplement: Supplementary file 2 [file e-66-0o158-Isup2.hkl]

# 
# h,k,l, Fc-squared, Fo-squared, sigma(Fo-squared) and status flag 
# 
data_I
_shelx_title ' hsy770 in P-1' 
_shelx_refln_list_code          4 
_shelx_F_calc_maximum       99.46 
_exptl_crystal_F_000       320.00 
_reflns_d_resolution_high  0.8021 
 
loop_ 
 _symmetry_equiv_pos_as_xyz 
 'x, y, z' 
 '-x, -y, -z' 
 
_cell_length_a     5.9197 
_cell_length_b     7.3391 
_cell_length_c    14.8171 
_cell_angle_alpha 101.929 
_cell_angle_beta   94.371 
_cell_angle_gamma  93.299 
 
_shelx_F_squared_multiplier     1.000 
 
loop_ 
 _refln_index_h 
 _refln_index_k 
 _refln_index_l 
 _refln_F_squared_calc 
 _refln_F_squared_meas 
 _refln_F_squared_sigma 
 _refln_observed_status 
   1   0   0        4.15       11.38      0.42 o 
   2   0   0     1485.19     1396.21      3.31 o 
   3   0   0       90.48       71.55      1.53 o 
   4   0   0     1343.75     1244.74     50.78 o 
   5   0   0      480.68      548.95     10.18 o 
   6   0   0      791.19      968.84     12.28 o 
   7   0   0        5.27        5.80      1.35 o 
  -7   1   0      199.09      233.87      3.87 o 
  -6   1   0      136.20      160.94      5.11 o 
  -5   1   0      109.95      103.67      4.94 o 
  -4   1   0       24.41       22.61      1.09 o 
  -3   1   0     1141.29      923.35      4.87 o 
  -2   1   0     1833.98     1576.29     12.18 o 
  -1   1   0      192.35      238.25      7.92 o 
   0   1   0      123.35      180.02     16.04 o 
   1   1   0     6613.46     6207.30     35.83 o 
   2   1   0      375.34      318.06      6.55 o 
   3   1   0     5357.23     5443.78     84.33 o 
   4   1   0      107.62      118.77      3.05 o 
   5   1   0      635.24      595.65      6.65 o 
   6   1   0       75.10       96.35      4.77 o 
   7   1   0      371.00      479.04      5.14 o 
  -7   2   0       56.68       63.46      2.02 o 
  -6   2   0       43.91       55.74      3.04 o 
  -5   2   0     1542.88     1681.15     37.44 o 
  -4   2   0       44.27       53.44      4.20 o 
  -3   2   0       32.55       41.87      1.86 o 
  -2   2   0      265.57      291.97      8.79 o 
  -1   2   0     4884.73     5937.12     41.22 o 
   0   2   0      101.94      149.86      3.75 o 
   1   2   0      394.20      431.64      2.20 o 
   2   2   0      624.99      690.19     20.16 o 
   3   2   0      286.31      282.90      3.44 o 
   4   2   0      582.52      523.75      5.71 o 
   5   2   0     1093.75      879.78     17.81 o 
   6   2   0       56.10       60.39      3.88 o 
   7   2   0       55.89       62.75      1.63 o 
  -7   3   0      219.57      260.21      3.09 o 
  -6   3   0        1.01        4.51      1.62 o 
  -5   3   0       12.85       20.60      1.97 o 
  -4   3   0     2007.62     1962.20     16.42 o 
  -3   3   0     1184.21     1170.34     86.02 o 
  -2   3   0     1608.19     1794.37      7.43 o 
  -1   3   0       67.65       69.74      0.93 o 
   0   3   0     1185.45     1398.71      7.90 o 
   1   3   0      423.50      504.95     14.94 o 
   2   3   0     5369.74     5623.93     54.47 o 
   3   3   0       38.88       42.27      1.97 o 
   4   3   0       10.89       12.92      1.69 o 
   5   3   0        1.04        1.27      2.22 o 
   6   3   0      310.09      287.43      5.41 o 
  -6   4   0      497.73      486.74      5.42 o 
  -5   4   0      421.17      379.94      7.49 o 
  -4   4   0      376.66      403.26      8.39 o 
  -3   4   0      379.13      406.91      5.00 o 
  -2   4   0       99.09      116.91      2.95 o 
  -1   4   0     1566.20     1818.56      8.86 o 
   0   4   0     1545.52     1792.25      6.37 o 
   1   4   0      363.91      415.33     14.35 o 
   2   4   0       59.18      123.10     65.04 o 
   3   4   0      907.96      793.80      8.07 o 
   4   4   0      360.00      291.96      3.82 o 
   5   4   0      172.20      154.42      5.27 o 
   6   4   0        0.10        0.55      1.56 o 
  -6   5   0       59.43       67.10      1.90 o 
  -5   5   0      115.41       93.58      4.49 o 
  -4   5   0      538.34      494.69      9.88 o 
  -3   5   0     1088.32      984.56     14.19 o 
  -2   5   0       43.60       44.50      4.25 o 
  -1   5   0       27.01       31.83      2.13 o 
   0   5   0      534.72      682.30      6.36 o 
   1   5   0     1106.93     1089.94     61.64 o 
   2   5   0       58.09       47.43      3.65 o 
   3   5   0      161.15      118.20      3.21 o 
   4   5   0      379.25      292.88      7.88 o 
   5   5   0      247.10      257.20      5.62 o 
  -5   6   0      284.37      214.67      5.28 o 
  -4   6   0      379.02      297.09      8.04 o 
  -3   6   0      186.77      148.33      6.85 o 
  -2   6   0      543.95      419.25     10.91 o 
  -1   6   0      545.65      439.60     32.88 o 
   0   6   0      356.01      395.51     23.42 o 
   1   6   0        2.69        2.52      5.23 o 
   2   6   0      166.25      138.75      5.30 o 
   3   6   0       91.80       80.42      3.95 o 
   4   6   0      290.32      262.85      3.83 o 
  -4   7   0      527.15      442.74      7.99 o 
  -3   7   0        0.05        3.76      3.45 o 
  -2   7   0      132.53       89.34      4.34 o 
  -1   7   0      585.10      369.50     16.40 o 
   0   7   0       90.53       69.05      6.77 o 
   1   7   0      157.75      153.40     16.01 o 
   2   7   0       12.28        9.16      3.27 o 
   3   7   0        1.96        3.28      2.42 o 
  -3   8   0      119.51      109.71      3.54 o 
  -2   8   0      295.51      268.97     56.56 o 
  -1   8   0      556.38      344.04      8.55 o 
   0   8   0        9.53        4.19      3.97 o 
   1   8   0       58.72       80.87     29.86 o 
   2   8   0      174.97      151.34      4.78 o 
  -2  -8   1      159.77      114.20      4.30 o 
  -1  -8   1      136.36      167.41     68.10 o 
   0  -8   1       17.24       16.78      4.11 o 
   1  -8   1      431.26      235.24      6.64 o 
   2  -8   1      200.73      190.42      5.70 o 
   3  -8   1      221.09      200.35      4.96 o 
  -3  -7   1       42.76       30.74      2.88 o 
  -2  -7   1       70.48       69.92     18.08 o 
  -1  -7   1      555.46      573.05     34.93 o 
   0  -7   1       76.77       66.58      5.24 o 
   1  -7   1      193.20      152.49     15.51 o 
   2  -7   1      272.44      196.38      8.96 o 
   3  -7   1      439.00      335.15      8.61 o 
   4  -7   1       44.58       41.26      3.49 o 
  -4  -6   1      199.38      189.71      4.84 o 
  -3  -6   1      189.47      180.00     10.91 o 
  -2  -6   1      138.56      132.45     17.32 o 
  -1  -6   1       93.70       87.06     12.45 o 
   0  -6   1      455.09      503.21     10.54 o 
   1  -6   1       43.39       41.62      5.87 o 
   2  -6   1     1227.52     1198.58     16.68 o 
   3  -6   1        0.24        4.68      3.57 o 
   4  -6   1      148.45      148.53      5.97 o 
   5  -6   1      124.32       95.99      3.75 o 
  -5  -5   1       20.85       22.56      2.97 o 
  -4  -5   1       25.99       27.00      3.90 o 
  -3  -5   1      470.56      430.54     11.33 o 
  -2  -5   1      197.16      226.09     22.78 o 
  -1  -5   1      629.19      830.33      6.84 o 
   0  -5   1      505.23      697.05      5.31 o 
   2  -5   1      183.30      240.06      6.94 o 
   3  -5   1     1373.86     1435.03     15.94 o 
   4  -5   1      224.55      219.17      6.68 o 
   5  -5   1      135.62      149.83      4.80 o 
   6  -5   1        0.22        2.50      1.08 o 
  -6  -4   1       28.82       28.67      2.26 o 
  -5  -4   1      326.07      218.61      6.64 o 
  -4  -4   1      644.06      489.72     26.12 o 
  -3  -4   1      845.49      693.07     21.13 o 
  -2  -4   1        1.16        9.68      3.94 o 
  -1  -4   1       30.05       46.27      2.94 o 
   0  -4   1      323.03      381.52      5.79 o 
   1  -4   1      706.13      992.28     23.21 o 
   2  -4   1      266.68      293.80      4.17 o 
   3  -4   1       27.88       29.18      1.33 o 
   4  -4   1      573.89      541.32      5.22 o 
   5  -4   1      133.71      145.74      4.76 o 
   6  -4   1      146.37      157.44      3.34 o 
  -6  -3   1      209.65      217.81      5.44 o 
  -5  -3   1      138.63      100.16      5.88 o 
  -4  -3   1      876.48      787.23     15.48 o 
  -3  -3   1      252.78      279.46      4.23 o 
  -2  -3   1     4418.83     4650.32    169.57 o 
  -1  -3   1     3330.86     4187.71     80.28 o 
   0  -3   1      142.26      182.99      1.35 o 
   1  -3   1     1407.91     1696.82     15.50 o 
   2  -3   1     1233.78     1181.30     14.22 o 
   3  -3   1      320.95      312.46     20.48 o 
   4  -3   1      726.58      691.97      5.74 o 
   5  -3   1       38.24       40.32      2.50 o 
   6  -3   1      264.58      302.40      5.34 o 
   7  -3   1      150.51      165.74      2.53 o 
  -7  -2   1      121.91      132.46      2.32 o 
  -6  -2   1      399.58      395.73      8.18 o 
  -5  -2   1      184.27      171.83     21.82 o 
  -4  -2   1      542.17      448.59     31.25 o 
  -3  -2   1       56.14       68.74      1.56 o 
  -2  -2   1      133.15      141.38      2.77 o 
   0  -2   1      858.96      989.22     32.43 o 
   2  -2   1     1890.19     1956.91     42.85 o 
   3  -2   1     1070.50      983.44      5.52 o 
   4  -2   1      978.13      956.29     81.26 o 
   5  -2   1     1267.02     1425.46      8.71 o 
   6  -2   1       98.65      131.61      3.32 o 
   7  -2   1       20.10       27.76      1.67 o 
  -7  -1   1      197.76      228.45      3.56 o 
  -6  -1   1      210.11      244.43      6.95 o 
  -5  -1   1        3.04       19.17      7.29 o 
  -4  -1   1      298.05      283.16      4.55 o 
  -3  -1   1      953.85      866.00     17.74 o 
  -2  -1   1      336.56      363.55      4.52 o 
  -1  -1   1       90.34      140.55      1.54 o 
   0  -1   1      407.68      509.48      1.30 o 
   1  -1   1      107.93      111.03     25.43 o 
   2  -1   1     3200.50     3126.28      5.93 o 
   3  -1   1     1000.61      794.11     11.41 o 
   4  -1   1       26.21       37.79      1.64 o 
   5  -1   1        0.16        0.02      1.48 o 
   6  -1   1      813.95     1032.19      7.68 o 
   7  -1   1      101.24      158.09      3.29 o 
  -7   0   1        0.27        0.93      1.29 o 
  -6   0   1      520.14      579.15      9.43 o 
  -5   0   1      438.02      477.55     15.44 o 
  -4   0   1      886.64      885.83      6.18 o 
  -3   0   1      146.92      123.72      8.15 o 
  -2   0   1     5263.31     5705.26     81.25 o 
  -1   0   1     2507.16     2514.89     21.95 o 
   1   0   1     2851.00     3309.99     44.05 o 
   2   0   1      979.28      925.07     21.89 o 
   3   0   1      565.95      524.19      5.01 o 
   4   0   1     1212.69      930.55     41.76 o 
   5   0   1       23.44       25.59      2.21 o 
   6   0   1      700.98      839.90     10.86 o 
   7   0   1       15.66       22.35      1.81 o 
  -7   1   1       98.65      108.97      2.77 o 
  -6   1   1      367.34      411.94      7.18 o 
  -5   1   1      672.08      646.32     10.04 o 
  -4   1   1      851.81      857.76      5.74 o 
  -3   1   1     1300.43     1175.82     48.99 o 
  -2   1   1     2616.01     2530.60     28.66 o 
  -1   1   1      291.35      387.57     35.03 o 
   0   1   1      510.39      636.33      3.08 o 
   2   1   1     2616.71     2592.51      5.28 o 
   3   1   1      402.92      423.78      2.89 o 
   4   1   1      394.64      286.83      8.59 o 
   5   1   1      659.05      712.09      8.08 o 
   6   1   1      131.87      162.81      5.21 o 
   7   1   1      479.81      546.38      4.95 o 
  -7   2   1      404.65      457.26      4.66 o 
  -6   2   1      106.31      110.87      3.58 o 
  -5   2   1      895.45      935.20     10.36 o 
  -4   2   1      155.01      151.58      2.01 o 
  -3   2   1       20.14       28.36      3.03 o 
  -2   2   1     1235.10     1055.35     31.00 o 
  -1   2   1     2509.52     2985.16      8.58 o 
   0   2   1      168.67      248.26     39.66 o 
   1   2   1      177.33      167.37      2.31 o 
   2   2   1      535.98      538.07      7.35 o 
   3   2   1     1749.53     1923.97    127.68 o 
   4   2   1     1008.63      966.13      8.94 o 
   5   2   1      293.27      284.10      5.18 o 
   6   2   1       59.83       65.40      3.20 o 
  -7   3   1      124.66      148.60      2.28 o 
  -6   3   1      199.02      195.90      4.01 o 
  -5   3   1      316.81      290.20      6.64 o 
  -4   3   1     1457.93     1372.75      7.97 o 
  -3   3   1      582.67      589.14     61.25 o 
  -2   3   1      102.35      112.06      2.24 o 
  -1   3   1       59.44       71.70      8.15 o 
   0   3   1     3026.26     3572.71    181.89 o 
   1   3   1      538.91      550.21     11.50 o 
   2   3   1     1056.30     1087.97     13.03 o 
   3   3   1        1.50        8.88      1.84 o 
   4   3   1      205.83      186.89      6.52 o 
   5   3   1      194.32      157.78      5.79 o 
   6   3   1      637.68      611.88      6.88 o 
  -6   4   1     1509.84     1575.16      9.33 o 
  -5   4   1       33.90       47.27      3.88 o 
  -4   4   1      125.81      121.86      5.45 o 
  -3   4   1      801.76      771.99     11.59 o 
  -1   4   1      202.93      223.66      3.41 o 
   0   4   1      830.29      886.47     12.65 o 
   1   4   1       31.88       31.16      1.60 o 
   2   4   1       93.60      111.30      8.60 o 
   3   4   1      782.43      665.97      6.39 o 
   4   4   1      214.49      182.54      3.53 o 
   5   4   1        0.34        1.34      2.28 o 
   6   4   1       10.77       11.74      1.47 o 
  -6   5   1       24.89       19.01      2.54 o 
  -5   5   1     1124.97      807.81     11.13 o 
  -4   5   1        2.71        9.68      3.58 o 
  -3   5   1     1752.90     1532.62     18.38 o 
  -2   5   1        1.37       -1.29      1.73 o 
  -1   5   1      557.11      653.71      6.22 o 
   0   5   1      359.54      392.64      4.93 o 
   1   5   1     1315.52     1333.55      9.62 o 
   2   5   1       15.25       22.50      2.72 o 
   3   5   1        0.09        4.91      1.60 o 
   4   5   1       42.53       32.21      6.75 o 
   5   5   1      253.50      324.67      5.50 o 
  -5   6   1       43.75       30.31      3.08 o 
  -4   6   1      271.22      198.53      7.18 o 
  -3   6   1      411.01      283.47      9.17 o 
  -2   6   1     1402.46      959.28     16.61 o 
  -1   6   1      438.79      278.05     24.95 o 
   0   6   1        2.22        8.54      3.64 o 
   1   6   1       45.73       42.95      2.63 o 
   2   6   1     1393.36     1248.85     13.87 o 
   3   6   1      447.92      355.49     16.51 o 
   4   6   1       78.93       69.23      4.52 o 
  -4   7   1      521.32      434.39      7.51 o 
  -3   7   1      227.77      167.68      4.46 o 
  -2   7   1      141.77      116.28      4.81 o 
  -1   7   1       52.66       22.77      6.88 o 
   0   7   1     1042.31      690.45     15.20 o 
   1   7   1        0.96        0.99      2.68 o 
   2   7   1      352.15      267.94      6.63 o 
   3   7   1      263.07      225.42      5.15 o 
  -3   8   1      221.54      211.26      3.97 o 
  -2   8   1        6.69        3.68      3.12 o 
  -1   8   1        1.83        3.44      3.57 o 
   0   8   1       41.00       48.93      3.93 o 
   1   8   1      477.69      493.06      8.06 o 
   2   8   1        0.81        6.08      2.27 o 
   1  -9   2       17.95       18.20      1.90 o 
  -3  -8   2       10.58        3.95      2.84 o 
  -2  -8   2        3.14        8.30      3.17 o 
  -1  -8   2       46.20       43.41      8.74 o 
   0  -8   2       27.90       15.20      4.49 o 
   1  -8   2      406.89      354.03     35.06 o 
   2  -8   2       25.07       36.70      3.76 o 
   3  -8   2       13.12       10.88      2.51 o 
  -3  -7   2       61.14       47.42      3.22 o 
  -2  -7   2       30.80       40.85      4.97 o 
  -1  -7   2      493.72      465.14     10.09 o 
   0  -7   2        0.65        5.47      4.51 o 
   1  -7   2       10.60       12.00      3.53 o 
   2  -7   2      342.20      284.29      8.52 o 
   3  -7   2      265.61      255.65      7.52 o 
   4  -7   2      147.07      103.93      4.09 o 
  -4  -6   2      465.42      401.70      6.63 o 
  -3  -6   2      246.00      224.01     27.92 o 
  -2  -6   2       90.95       91.02      5.29 o 
  -1  -6   2       28.89       34.95      3.61 o 
   0  -6   2      884.82     1095.32     43.33 o 
   1  -6   2      148.38      165.67      9.92 o 
   2  -6   2      102.45      125.25      6.09 o 
   3  -6   2        2.56        5.30      3.33 o 
   4  -6   2      107.00      110.73      4.98 o 
   5  -6   2      162.45      110.13      3.57 o 
  -5  -5   2      192.86      145.80      5.30 o 
  -4  -5   2       46.13       41.39      2.61 o 
  -3  -5   2      783.80      666.53     35.44 o 
  -2  -5   2     2804.37     3000.03     36.54 o 
  -1  -5   2      163.20      210.32     28.54 o 
   0  -5   2      307.03      416.42      4.06 o 
   1  -5   2      632.22      792.01     59.49 o 
   2  -5   2      574.22      782.57     10.94 o 
   3  -5   2     1103.88      972.28    119.72 o 
   4  -5   2      539.20      491.22      8.72 o 
   5  -5   2      137.36      111.66      3.99 o 
   6  -5   2        3.26        3.13      0.99 o 
  -6  -4   2        0.08        1.79      2.01 o 
  -5  -4   2      852.43      478.48      9.91 o 
  -4  -4   2       10.63       10.71      2.07 o 
  -3  -4   2      174.52      176.24     13.44 o 
  -2  -4   2      544.73      628.95     57.81 o 
  -1  -4   2      419.44      517.72      7.58 o 
   0  -4   2      905.04     1239.92     16.27 o 
   1  -4   2     4711.58     6248.59     90.50 o 
   2  -4   2       30.64       29.33      1.72 o 
   3  -4   2       25.01       25.24      2.04 o 
   4  -4   2      707.70      660.78      8.71 o 
   5  -4   2      876.17      874.79     80.22 o 
   6  -4   2       20.25       28.10      1.81 o 
  -6  -3   2       21.17       20.88      3.04 o 
  -5  -3   2      283.38      144.86      7.28 o 
  -4  -3   2      618.36      544.41     62.87 o 
  -3  -3   2     1206.69     1554.35      9.49 o 
  -2  -3   2       91.56       79.20     11.83 o 
  -1  -3   2      551.62      628.22      4.97 o 
   0  -3   2      459.18      584.75     11.02 o 
   1  -3   2       16.89       30.77      0.89 o 
   2  -3   2     1785.65     1644.88      8.13 o 
   3  -3   2       94.00       82.43      1.77 o 
   4  -3   2      103.35      120.87      2.62 o 
   5  -3   2       15.12       17.65      1.57 o 
   6  -3   2      197.40      248.06     10.94 o 
   7  -3   2      165.38      217.07      2.80 o 
  -7  -2   2       27.71       27.81      1.24 o 
  -6  -2   2      360.74      316.12      7.41 o 
  -5  -2   2      298.74      157.07      8.50 o 
  -4  -2   2     1031.36      949.38    227.18 o 
  -3  -2   2      438.49      455.15      3.44 o 
  -2  -2   2      391.58      473.80     49.66 o 
  -1  -2   2     2096.04     2201.41    109.66 o 
   1  -2   2     1994.14     2116.70     48.00 o 
   2  -2   2      259.62      263.97     16.30 o 
   3  -2   2     1568.78     1353.99     47.68 o 
   4  -2   2      395.08      426.14      6.73 o 
   5  -2   2      851.89      977.05      7.28 o 
   6  -2   2      292.68      328.74      4.14 o 
   7  -2   2       51.66       63.00      2.06 o 
  -7  -1   2      291.98      305.29      3.91 o 
  -6  -1   2        0.28        3.13      2.37 o 
  -5  -1   2      167.66       89.23      6.60 o 
  -4  -1   2      143.05      132.20      3.44 o 
  -3  -1   2     3058.03     2867.57     63.70 o 
  -2  -1   2      532.32      594.92     19.84 o 
  -1  -1   2       11.60       17.04      1.78 o 
   0  -1   2     1035.45     1063.72      9.74 o 
   1  -1   2     8067.30     8215.12    623.07 o 
   2  -1   2     1387.56     1251.03      5.54 o 
   3  -1   2     5913.08     5698.71     62.96 o 
   4  -1   2      333.28      377.71     25.13 o 
   5  -1   2      482.22      512.80      6.38 o 
   6  -1   2      397.56      496.15      5.41 o 
   7  -1   2      209.62      262.73      3.74 o 
  -7   0   2       18.65       18.51      1.47 o 
  -6   0   2      454.70      476.72      8.03 o 
  -5   0   2      884.04      748.62     11.61 o 
  -4   0   2        1.65        9.24      1.00 o 
  -3   0   2        0.15        4.35      0.68 o 
  -2   0   2     1577.59     1627.77    176.22 o 
  -1   0   2      376.16      461.56      4.77 o 
   0   0   2        6.76       15.81      0.83 o 
   1   0   2        1.76        6.65      0.49 o 
   2   0   2     2983.39     2863.05     39.28 o 
   3   0   2      305.45      278.02      6.43 o 
   4   0   2     1695.46     1637.97     60.04 o 
   5   0   2      352.36      348.79      5.13 o 
   6   0   2      122.18      134.99      4.52 o 
   7   0   2       33.62       42.44      1.76 o 
  -7   1   2        6.97        8.02      1.26 o 
  -6   1   2       41.41       52.78      2.93 o 
  -5   1   2      443.23      442.63      6.92 o 
  -4   1   2     1749.29     1714.92     19.04 o 
  -3   1   2      758.74      809.88     41.91 o 
  -2   1   2     1326.45     1538.81     78.55 o 
  -1   1   2     1596.08     1779.38      6.54 o 
   0   1   2     1022.67     1143.76     68.75 o 
   1   1   2     2272.94     2443.56     28.00 o 
   2   1   2     2685.48     2900.83     36.47 o 
   3   1   2      158.71      189.36     12.58 o 
   4   1   2       52.91       49.37      9.19 o 
   5   1   2      662.93      711.09     13.53 o 
   6   1   2      217.70      221.86     10.03 o 
   7   1   2      103.14      101.08      1.96 o 
  -7   2   2      635.17      780.73      5.68 o 
  -6   2   2      219.80      218.58      4.49 o 
  -5   2   2      976.39      977.46      9.12 o 
  -4   2   2        0.36        0.00      1.21 o 
  -3   2   2     1422.27     1456.29     63.96 o 
  -2   2   2      401.49      375.17     45.84 o 
  -1   2   2     5351.24     5839.59     13.24 o 
   0   2   2      517.32      565.07      4.03 o 
   1   2   2      189.66      204.91      1.64 o 
   2   2   2      349.86      391.43      6.39 o 
   3   2   2     1195.25     1221.36      9.06 o 
   4   2   2      159.69      170.86      3.44 o 
   5   2   2      237.97      259.20      4.89 o 
   6   2   2      150.76      165.20      4.17 o 
  -6   3   2      408.27      429.18      5.47 o 
  -5   3   2        4.29        9.08      3.26 o 
  -4   3   2     2387.74     2207.10     71.12 o 
  -3   3   2      952.43      957.88      7.34 o 
  -2   3   2        1.72       10.24      4.67 o 
  -1   3   2       74.26       77.79      1.52 o 
   0   3   2     3684.03     3897.02    325.25 o 
   1   3   2      588.61      566.79     13.28 o 
   2   3   2      647.66      683.84     25.21 o 
   3   3   2        0.24        4.14      4.13 o 
   4   3   2     1060.90      966.28     27.18 o 
   5   3   2      102.43       87.90      6.42 o 
   6   3   2      162.14      167.31      3.36 o 
  -6   4   2      230.39      190.65     31.24 o 
  -5   4   2        6.74       19.03      3.36 o 
  -4   4   2     1005.17      833.94     13.13 o 
  -3   4   2     1414.64     1339.27     16.37 o 
  -2   4   2      959.67     1075.51      8.05 o 
  -1   4   2      895.98      948.55      6.95 o 
   0   4   2     1285.16     1392.37     18.07 o 
   1   4   2     1444.38     1550.07      7.01 o 
   2   4   2      701.03      693.30      8.58 o 
   3   4   2      868.46      765.38     45.35 o 
   4   4   2      460.65      382.28      7.83 o 
   5   4   2        1.81        1.77      1.87 o 
   6   4   2       25.92       36.01      1.44 o 
  -6   5   2       15.07        9.98      0.89 o 
  -5   5   2      713.85      585.18     10.06 o 
  -4   5   2      112.57       76.41      5.41 o 
  -3   5   2        0.21        3.04      4.30 o 
  -2   5   2       18.59       20.01      1.94 o 
  -1   5   2     2502.25     2321.59     14.61 o 
   0   5   2       29.70       35.20      2.32 o 
   1   5   2      930.76      834.84     28.49 o 
   2   5   2      181.51      208.11     14.30 o 
   3   5   2       18.26       21.85      1.86 o 
   4   5   2      214.14      189.05     21.75 o 
   5   5   2      217.57      193.65      3.99 o 
  -5   6   2        8.07        6.99      2.39 o 
  -4   6   2      158.40      123.12      5.90 o 
  -3   6   2       85.29       56.28      5.51 o 
  -2   6   2      555.60      373.85     11.53 o 
  -1   6   2      281.55      236.31      8.99 o 
   0   6   2      589.77      527.09      8.40 o 
   1   6   2      160.60      150.36      7.91 o 
   2   6   2      681.83      633.47      9.44 o 
   3   6   2        1.81        8.81      2.62 o 
   4   6   2       76.59       65.67      4.15 o 
  -4   7   2      260.47      196.84     35.24 o 
  -3   7   2        5.79        2.83      2.35 o 
  -2   7   2      292.75      273.03      5.68 o 
  -1   7   2      340.37      351.29     11.13 o 
   0   7   2      474.22      472.87      6.41 o 
   1   7   2      120.00      130.95      7.00 o 
   2   7   2      111.46      105.04      4.41 o 
   3   7   2      244.00      233.29      4.35 o 
  -2   8   2       15.25       16.20      2.58 o 
  -1   8   2        0.29       -2.84      2.84 o 
   0   8   2       46.59       52.19      3.96 o 
   1   8   2      380.15      446.38      6.36 o 
   2   8   2        4.50        7.70      1.78 o 
   0  -9   3       35.76       43.57      2.74 o 
   1  -9   3        0.10        3.72      2.30 o 
  -2  -8   3       92.61       92.24     24.61 o 
  -1  -8   3      165.09      160.96      8.96 o 
   0  -8   3       27.74       16.99      4.11 o 
   1  -8   3       60.10       35.72      4.79 o 
   2  -8   3      246.42      128.10      4.98 o 
   3  -8   3       24.29       20.65      2.66 o 
  -3  -7   3      441.32      518.85    119.00 o 
  -2  -7   3       45.87       51.56      2.69 o 
  -1  -7   3      551.29      536.88     10.70 o 
   0  -7   3        1.55        8.58      3.36 o 
   1  -7   3       98.73       91.56      5.64 o 
   2  -7   3      436.20      397.13      9.32 o 
   3  -7   3      690.02      578.12      9.89 o 
   4  -7   3        0.16        1.65      2.15 o 
   5  -7   3       55.75       43.17      1.36 o 
  -4  -6   3      325.54      306.48      5.90 o 
  -3  -6   3        0.86        4.11      2.10 o 
  -2  -6   3       58.62       68.40      3.45 o 
  -1  -6   3        1.23        5.27      2.14 o 
   0  -6   3     1094.39     1547.62     33.11 o 
   1  -6   3       23.39       31.28      3.69 o 
   2  -6   3      281.80      346.28      8.27 o 
   3  -6   3       60.72       53.54      4.15 o 
   4  -6   3      411.98      339.55      7.02 o 
   5  -6   3       21.89       15.60      1.97 o 
  -5  -5   3        3.53        4.44      3.34 o 
  -4  -5   3      240.24      211.01     18.32 o 
  -3  -5   3      182.97      139.04      8.07 o 
  -2  -5   3     1484.71     1444.55    107.74 o 
  -1  -5   3       99.53      131.46     20.32 o 
   0  -5   3       23.75       26.91      1.21 o 
   1  -5   3     1477.38     1855.02     93.94 o 
   2  -5   3       14.07       18.22      2.89 o 
   3  -5   3      213.10      234.14      6.15 o 
   4  -5   3      135.34      123.26      2.99 o 
   5  -5   3        8.45        7.33      2.42 o 
   6  -5   3       94.07      103.28      2.40 o 
  -6  -4   3       91.05       71.23      2.86 o 
  -5  -4   3      264.92      153.23      6.74 o 
  -4  -4   3        4.98        2.78      1.98 o 
  -3  -4   3       64.86       67.17      2.32 o 
  -2  -4   3      326.39      386.16      3.53 o 
  -1  -4   3     9799.70    10854.62     69.88 o 
   0  -4   3       20.50       24.70      1.94 o 
   1  -4   3     4384.31     6007.11     61.35 o 
   2  -4   3      192.71      218.19     12.60 o 
   3  -4   3      626.67      712.45      8.77 o 
   4  -4   3     1251.19     1223.35     16.64 o 
   5  -4   3      754.33      747.10     13.47 o 
   6  -4   3        1.67       -0.10      1.36 o 
  -6  -3   3       13.50        9.31      2.21 o 
  -5  -3   3        9.61        5.48      4.85 o 
  -4  -3   3      979.32      821.53     22.07 o 
  -3  -3   3      182.77      179.23      3.75 o 
  -2  -3   3      244.34      219.29      9.68 o 
  -1  -3   3       27.55       48.34      1.89 o 
   0  -3   3     1146.45     1440.56      8.19 o 
   1  -3   3      103.07       93.61      4.88 o 
   2  -3   3     6153.79     7121.64    235.03 o 
   3  -3   3       82.69       74.59      4.60 o 
   4  -3   3       21.11       42.01      1.78 o 
   5  -3   3      212.41      225.21      3.48 o 
   6  -3   3      933.95     1171.52     46.96 o 
  -7  -2   3       40.15       41.23      1.32 o 
  -6  -2   3      557.53      424.61      7.62 o 
  -5  -2   3       42.26       20.28      4.35 o 
  -4  -2   3      581.67      464.17     48.37 o 
  -3  -2   3      300.01      332.37      4.44 o 
  -2  -2   3     1449.26     1365.31     20.56 o 
  -1  -2   3      517.44      593.38      7.70 o 
   0  -2   3       73.05       78.84      0.70 o 
   1  -2   3      716.35      659.19     53.02 o 
   2  -2   3      171.77      178.75      2.14 o 
   3  -2   3     1968.81     1940.48    101.89 o 
   4  -2   3      556.97      580.89     16.57 o 
   5  -2   3        7.76       18.59      1.68 o 
   6  -2   3      266.61      326.38     12.28 o 
   7  -2   3      414.87      543.15      4.45 o 
  -7  -1   3       32.46       33.27      1.51 o 
  -6  -1   3       36.44       29.71      2.99 o 
  -5  -1   3     1242.03      731.50     12.62 o 
  -4  -1   3      514.83      482.61     55.18 o 
  -3  -1   3     2043.08     1784.95    152.33 o 
  -2  -1   3      175.18      201.36     13.35 o 
  -1  -1   3       15.79       33.14     10.95 o 
   0  -1   3     2077.72     2582.64      4.99 o 
   1  -1   3     9892.66     9802.73     13.63 o 
   2  -1   3      133.08      171.19      2.03 o 
   3  -1   3      296.45      262.69     11.99 o 
   4  -1   3      232.07      229.39      9.71 o 
   5  -1   3      563.86      662.27      6.58 o 
   6  -1   3      246.66      311.39      8.71 o 
   7  -1   3      495.17      548.59      4.61 o 
  -7   0   3      281.19      286.11      3.73 o 
  -6   0   3      285.96      285.42      5.95 o 
  -5   0   3     1091.56     1023.14     91.27 o 
  -4   0   3       18.11       19.94      2.97 o 
  -3   0   3       12.77       10.58      1.82 o 
  -2   0   3     5227.19     5394.83    206.70 o 
  -1   0   3     2465.03     2549.23     22.98 o 
   0   0   3       21.22       27.75     13.82 o 
   1   0   3     1137.31     1258.40     48.49 o 
   2   0   3     1901.59     2015.37     55.08 o 
   3   0   3     1002.06     1027.21     38.49 o 
   4   0   3     1271.21     1395.07     23.60 o 
   5   0   3        0.20        1.57      1.62 o 
   6   0   3      116.23      154.66      4.46 o 
   7   0   3      122.45      135.42      2.23 o 
  -7   1   3        4.63        4.06      1.16 o 
  -6   1   3      205.68      196.87      4.71 o 
  -5   1   3      925.26      903.21     12.14 o 
  -4   1   3     1998.76     1944.11     54.73 o 
  -3   1   3       30.53       31.91      1.13 o 
  -2   1   3      644.99      731.47     21.65 o 
  -1   1   3      594.04      701.61      4.22 o 
   0   1   3     4010.07     4176.28     58.16 o 
   1   1   3     2393.40     2689.15     25.33 o 
   2   1   3     1275.06     1331.20     22.54 o 
   3   1   3      728.93      642.04     24.88 o 
   4   1   3       89.90       80.71     12.06 o 
   5   1   3      724.88      807.75     14.53 o 
   6   1   3      501.59      544.29     24.24 o 
  -7   2   3      264.74      262.60      3.00 o 
  -6   2   3      805.78      859.58      8.26 o 
  -5   2   3      716.55      723.05     17.86 o 
  -4   2   3       45.08       48.98      2.59 o 
  -3   2   3     3330.08     3477.41     14.36 o 
  -2   2   3     2588.38     2602.66    377.73 o 
  -1   2   3     1187.40     1235.71      6.79 o 
   0   2   3        0.59        3.02      1.10 o 
   1   2   3      408.03      407.95     14.22 o 
   2   2   3      591.05      676.38     10.18 o 
   3   2   3     2456.48     2210.29     12.85 o 
   4   2   3      184.23      134.96     18.73 o 
   5   2   3        1.57        6.65      2.06 o 
   6   2   3       51.14       56.82      1.87 o 
  -6   3   3       59.56       53.11      9.25 o 
  -5   3   3     1004.40      719.49     11.53 o 
  -4   3   3        7.23        9.36      2.10 o 
  -3   3   3     2001.70     2431.48     12.78 o 
  -2   3   3     1837.68     1840.59     99.69 o 
  -1   3   3      490.69      458.63      4.53 o 
   0   3   3     2007.68     2026.11    201.23 o 
   1   3   3      325.96      319.85      6.96 o 
   2   3   3      108.53      114.24      4.72 o 
   3   3   3        6.37       10.66      2.98 o 
   4   3   3      392.11      379.67     17.53 o 
   5   3   3      128.21      129.27      3.29 o 
   6   3   3       32.54       35.42      1.61 o 
  -6   4   3        0.96        2.75      1.00 o 
  -5   4   3        5.17        7.39      3.14 o 
  -4   4   3      319.59      235.31      8.02 o 
  -3   4   3      602.30      479.94     10.79 o 
  -2   4   3     2662.52     2565.68     12.21 o 
  -1   4   3        2.78        9.25      1.37 o 
   0   4   3        6.16        8.86      1.75 o 
   1   4   3      323.80      319.85      3.72 o 
   2   4   3     2343.23     2490.06     49.06 o 
   3   4   3      546.90      498.92     28.32 o 
   4   4   3        1.29        2.72      1.54 o 
   5   4   3       93.16      111.22      3.24 o 
  -6   5   3      240.76      147.56      3.07 o 
  -5   5   3      507.05      415.90      8.31 o 
  -4   5   3      299.37      256.35      8.46 o 
  -3   5   3      776.69      643.24     13.73 o 
  -2   5   3      172.39      144.63      3.88 o 
  -1   5   3      966.19      953.24     10.48 o 
   0   5   3     1445.34     1511.28     11.02 o 
   1   5   3      221.16      200.89      5.02 o 
   2   5   3       81.62       85.06      9.06 o 
   3   5   3     1063.73      913.40     27.46 o 
   4   5   3       46.68       35.51      1.98 o 
   5   5   3      640.23      592.81      5.88 o 
  -5   6   3        3.73        4.44      0.90 o 
  -4   6   3      166.44      157.25      5.92 o 
  -3   6   3      316.28      248.96      8.56 o 
  -2   6   3        5.99        1.05      6.05 o 
  -1   6   3        6.11        7.55      2.71 o 
   0   6   3      778.30      852.76      8.64 o 
   1   6   3      309.17      309.49      6.81 o 
   2   6   3       52.44       49.07      3.31 o 
   3   6   3       28.70       35.01      2.01 o 
   4   6   3      153.65      162.21      4.53 o 
  -4   7   3       17.19       19.35      3.64 o 
  -3   7   3        0.33        3.00      2.04 o 
  -2   7   3      262.84      266.83      5.01 o 
  -1   7   3      176.49      205.14      7.68 o 
   0   7   3      177.75      182.13      7.84 o 
   1   7   3       14.67       11.52      3.59 o 
   2   7   3      183.18      196.47      4.60 o 
   3   7   3       51.93       54.37      2.11 o 
  -2   8   3      123.55      138.70      3.92 o 
  -1   8   3      158.85      178.06      4.84 o 
   0   8   3        0.11       -2.73      2.73 o 
   1   8   3      172.54      229.29      3.91 o 
   0  -9   4        4.28        7.68      2.81 o 
   1  -9   4       10.29        7.61      2.20 o 
  -2  -8   4       29.55       25.24      2.75 o 
  -1  -8   4       63.35       82.33      9.29 o 
   0  -8   4      113.20       82.25      5.25 o 
   1  -8   4       43.68       28.22      4.10 o 
   2  -8   4       15.49        7.99      2.69 o 
   3  -8   4        7.11        9.05      2.30 o 
  -3  -7   4      710.30      854.43     84.86 o 
  -2  -7   4      538.32      600.63     29.91 o 
  -1  -7   4       66.56       74.02      5.55 o 
   0  -7   4        7.25       13.37      4.94 o 
   1  -7   4      184.13      195.14      6.80 o 
   2  -7   4      176.63      187.39      6.42 o 
   3  -7   4      323.14      319.50      7.18 o 
   4  -7   4       34.39       29.43      2.46 o 
  -3  -6   4        3.88        3.75      2.01 o 
  -2  -6   4     1194.12     1251.90     72.35 o 
  -1  -6   4       88.66      129.72     24.12 o 
   0  -6   4     1643.52     2199.19     68.72 o 
   1  -6   4      854.62     1150.07     13.92 o 
   2  -6   4      118.95      146.26      5.36 o 
   3  -6   4      222.20      209.33     14.59 o 
   4  -6   4      942.79      852.71     25.31 o 
   5  -6   4      202.12      126.73      3.07 o 
  -5  -5   4        0.22        1.84      2.55 o 
  -4  -5   4      326.97      313.96      9.13 o 
  -3  -5   4      224.76      227.35      4.84 o 
  -2  -5   4       19.24       26.53      1.58 o 
  -1  -5   4       36.97       44.03      3.81 o 
   0  -5   4      139.21      184.01      2.91 o 
   1  -5   4      393.41      533.72     13.36 o 
   2  -5   4      636.47      794.98     10.07 o 
   3  -5   4       85.32      102.15      4.24 o 
   4  -5   4       32.35       36.88      1.38 o 
   5  -5   4      232.54      258.94      4.11 o 
   6  -5   4      155.03      195.98      2.91 o 
  -6  -4   4       36.00       31.45      1.95 o 
  -5  -4   4      308.53      191.25      5.67 o 
  -4  -4   4      109.80       92.71      3.75 o 
  -3  -4   4      385.67      334.71     13.90 o 
  -2  -4   4      108.95      119.85     11.84 o 
  -1  -4   4     1261.80     1424.23     10.12 o 
   0  -4   4     1584.08     2072.90     32.97 o 
   1  -4   4      852.32     1336.05     33.67 o 
   2  -4   4      233.72      265.37      2.83 o 
   3  -4   4     1067.27     1123.69     10.51 o 
   4  -4   4       48.73       51.13      1.60 o 
   5  -4   4      622.06      662.76     22.51 o 
   6  -4   4        6.80       13.74      1.09 o 
  -6  -3   4      126.45       87.03      3.08 o 
  -5  -3   4       49.93       39.80     10.63 o 
  -4  -3   4      677.93      533.85     66.45 o 
  -3  -3   4     1372.73     1468.88     11.54 o 
  -2  -3   4       77.05       93.92      5.21 o 
  -1  -3   4        0.30        3.08      1.38 o 
   0  -3   4     2432.59     2762.64     16.53 o 
   1  -3   4     2180.10     2637.99      8.07 o 
   2  -3   4     1551.30     1635.66      9.54 o 
   3  -3   4      878.16      996.82     17.77 o 
   4  -3   4      840.77      918.98     27.64 o 
   5  -3   4      408.00      417.96      5.73 o 
   6  -3   4      562.42      650.72     19.48 o 
  -6  -2   4      924.57      702.31      8.66 o 
  -5  -2   4      131.00      110.16     17.55 o 
  -4  -2   4       51.96       53.15      4.73 o 
  -3  -2   4      457.26      474.22      8.00 o 
  -2  -2   4     1350.81     1455.08     68.15 o 
  -1  -2   4      192.86      213.23     11.12 o 
   1  -2   4      474.30      507.68     11.38 o 
   2  -2   4     1002.12     1055.79     11.79 o 
   3  -2   4      650.89      731.24      4.76 o 
   4  -2   4      953.82     1110.50     60.41 o 
   5  -2   4       26.93       29.52      1.67 o 
   6  -2   4      138.56      162.13      2.92 o 
  -7  -1   4       36.75       41.83      1.37 o 
  -6  -1   4      246.07      215.35      5.10 o 
  -5  -1   4     1330.60     1080.21    112.93 o 
  -4  -1   4      259.96      204.98      4.47 o 
  -3  -1   4     1186.25     1169.36      6.60 o 
  -2  -1   4       18.43       19.63      1.85 o 
  -1  -1   4     2500.78     2785.83      7.38 o 
   0  -1   4     1181.00     1160.71      4.86 o 
   1  -1   4     3997.55     4107.24     25.73 o 
   2  -1   4      116.11      124.49      1.50 o 
   3  -1   4       16.60       22.63      3.37 o 
   4  -1   4      550.19      652.30      4.98 o 
   5  -1   4     1153.97     1363.93     12.52 o 
   6  -1   4       45.11       49.40      2.85 o 
  -7   0   4      670.86      693.77      5.03 o 
  -6   0   4        0.50        2.02      1.18 o 
  -5   0   4      712.33      637.02     45.07 o 
  -4   0   4     1477.19     1311.36     10.97 o 
  -3   0   4     1601.67     1458.49     50.61 o 
  -2   0   4     2090.63     2089.86     10.40 o 
  -1   0   4     2622.84     2599.75    155.80 o 
   0   0   4       94.26       98.11      7.63 o 
   1   0   4       94.52      110.32      1.35 o 
   2   0   4     2644.37     2917.51     75.51 o 
   3   0   4      640.29      679.99      5.05 o 
   4   0   4      272.84      298.62      7.66 o 
   5   0   4       45.48       52.46      1.93 o 
   6   0   4      395.83      475.72     11.19 o 
  -7   1   4       13.21       12.58      1.16 o 
  -6   1   4      328.95      298.15     15.86 o 
  -5   1   4       27.33       31.55      1.62 o 
  -4   1   4     4556.43     3643.25     46.62 o 
  -3   1   4        6.48       11.61      1.50 o 
  -2   1   4       84.76      145.43     22.38 o 
  -1   1   4     1815.25     2022.54      7.55 o 
   0   1   4     4168.95     4846.14     96.49 o 
   1   1   4       10.93        9.71      0.55 o 
   2   1   4     1190.26     1300.57      6.44 o 
   3   1   4      978.73      811.94      6.11 o 
   4   1   4      581.87      482.72     10.80 o 
   5   1   4       69.27       71.12      2.65 o 
   6   1   4       78.24       93.52      2.25 o 
  -6   2   4      119.17      118.82      3.13 o 
  -5   2   4      275.84      219.24      3.47 o 
  -4   2   4      901.65      879.42    107.25 o 
  -3   2   4     3238.49     3493.01     15.90 o 
  -2   2   4       45.33       41.32     20.68 o 
  -1   2   4     2333.07     2556.73     10.68 o 
   0   2   4      495.14      511.30     25.43 o 
   1   2   4     6817.27     7320.56    288.48 o 
   2   2   4     1282.56     1247.36     26.38 o 
   3   2   4     1854.07     1562.35     11.41 o 
   4   2   4       32.20       32.57      6.49 o 
   5   2   4        2.43        6.46      1.96 o 
   6   2   4      205.52      209.26      4.32 o 
  -6   3   4      383.43      343.09     43.58 o 
  -5   3   4     1064.87      948.92     37.37 o 
  -4   3   4       53.36       39.09      2.05 o 
  -3   3   4        8.48        9.14      2.14 o 
  -2   3   4     2018.53     1876.46      7.53 o 
  -1   3   4     3778.71     3466.95     13.11 o 
   0   3   4      220.21      202.46     19.95 o 
   1   3   4     1475.90     1475.59      7.27 o 
   2   3   4     1320.34     1292.03     70.99 o 
   3   3   4       77.91       74.60      4.03 o 
   4   3   4     1952.50     1637.12    290.13 o 
   5   3   4      412.33      391.01     10.83 o 
   6   3   4       23.47       27.76      5.50 o 
  -6   4   4      105.90       96.03     10.35 o 
  -5   4   4        4.44        3.27      3.28 o 
  -4   4   4      531.75      449.08     10.81 o 
  -3   4   4       38.34       40.56      5.01 o 
  -2   4   4      866.81      781.02      7.62 o 
  -1   4   4      228.63      197.91      3.68 o 
   0   4   4     1104.69     1140.39     70.21 o 
   1   4   4      652.59      692.84     61.94 o 
   2   4   4      692.24      668.32      7.62 o 
   3   4   4      375.93      362.48      5.36 o 
   4   4   4      103.67       97.10      8.93 o 
   5   4   4      772.27      925.53      7.13 o 
  -5   5   4      143.08      131.42      4.95 o 
  -4   5   4      338.42      310.43      8.78 o 
  -3   5   4      314.40      263.54      9.12 o 
  -2   5   4      292.42      253.61     14.72 o 
  -1   5   4     1164.76     1178.19     11.58 o 
   0   5   4      239.34      250.47      4.26 o 
   1   5   4        9.67       11.19      1.68 o 
   2   5   4        0.34        3.34      2.58 o 
   3   5   4     1218.49     1035.72      7.54 o 
   4   5   4      240.43      217.23     13.88 o 
   5   5   4        7.59        7.83      1.44 o 
  -5   6   4      191.95      185.49      4.22 o 
  -4   6   4      469.63      471.60      8.79 o 
  -3   6   4      690.20      649.42     11.75 o 
  -2   6   4       55.15       57.33      2.66 o 
  -1   6   4       93.76      103.10      8.25 o 
   0   6   4      528.35      548.83     30.31 o 
   1   6   4      604.08      653.63      6.65 o 
   2   6   4       40.85       39.47      2.99 o 
   3   6   4      163.48      158.36      2.79 o 
   4   6   4      132.87      144.76      3.11 o 
  -4   7   4       29.41       25.69      1.98 o 
  -3   7   4       49.70       58.91      2.40 o 
  -2   7   4      435.30      452.26      8.98 o 
  -1   7   4       44.60       52.83      4.67 o 
   0   7   4       62.57       68.38      6.45 o 
   1   7   4      140.05      154.06     20.34 o 
   2   7   4      162.31      171.24      3.68 o 
  -1   8   4      136.20      160.05      4.07 o 
   1   8   4      137.84      148.33      2.77 o 
   0  -9   5       33.52       34.06      2.62 o 
   1  -9   5       18.28       16.13      2.30 o 
  -2  -8   5        4.94        0.88      3.47 o 
  -1  -8   5      143.59      149.26      6.08 o 
   0  -8   5      557.77      540.01     32.80 o 
   1  -8   5        8.08        2.47      2.16 o 
   2  -8   5      139.11      100.85      4.20 o 
   3  -8   5      373.05      173.30     64.97 o 
  -3  -7   5      114.78      155.16      4.87 o 
  -2  -7   5       73.80       96.04      8.69 o 
  -1  -7   5        5.39       13.08      3.15 o 
   0  -7   5       25.81       28.20      4.15 o 
   1  -7   5      608.45      610.00     10.74 o 
   2  -7   5       48.45       45.35      3.60 o 
   3  -7   5      215.52      226.54      5.78 o 
   4  -7   5        4.30        4.00      1.85 o 
  -4  -6   5       22.09       27.24      3.25 o 
  -3  -6   5       87.65       89.94      2.94 o 
  -2  -6   5      625.95      695.49     52.47 o 
  -1  -6   5     1622.32     1935.55     55.89 o 
   0  -6   5        9.75       66.43     41.47 o 
   1  -6   5      538.37      728.29      9.56 o 
   2  -6   5     1024.04     1149.71     13.06 o 
   3  -6   5       84.08       90.08      4.15 o 
   4  -6   5      974.29      917.25     10.33 o 
  -5  -5   5       88.32       89.97      3.49 o 
  -4  -5   5      682.29      622.21     63.72 o 
  -3  -5   5       12.12       11.51      1.56 o 
  -2  -5   5      360.74      368.35     17.46 o 
  -1  -5   5      182.12      213.44      3.80 o 
   0  -5   5      482.32      625.79     12.30 o 
   1  -5   5      563.52      732.00     26.57 o 
   2  -5   5     2899.48     3749.54     80.87 o 
   3  -5   5       95.09      112.11      3.91 o 
   4  -5   5        2.83        6.11      1.15 o 
   5  -5   5      693.13      741.64      6.73 o 
   6  -5   5      326.79      373.91      3.39 o 
  -6  -4   5      183.68      132.76      2.82 o 
  -5  -4   5       45.00       51.09      8.73 o 
  -4  -4   5       98.49       81.60     10.24 o 
  -3  -4   5      475.39      390.35     11.39 o 
  -2  -4   5      215.97      233.56      5.28 o 
  -1  -4   5     1373.66     1407.52     10.43 o 
   0  -4   5       42.65       64.44      2.57 o 
   1  -4   5      206.84      251.37      4.02 o 
   2  -4   5       29.60       36.21      2.07 o 
   3  -4   5     1631.19     1872.00     12.95 o 
   4  -4   5       55.31       55.96      2.01 o 
   5  -4   5       21.28       30.75      1.27 o 
   6  -4   5        2.19        5.57      0.98 o 
  -6  -3   5      114.24       78.82      2.61 o 
  -5  -3   5      581.31      495.05     60.03 o 
  -4  -3   5      518.75      459.82     33.22 o 
  -3  -3   5      590.98      541.25      7.23 o 
  -2  -3   5      236.65      231.30      2.87 o 
  -1  -3   5      121.20      120.46      3.13 o 
   0  -3   5     2688.26     3005.12      9.00 o 
   1  -3   5     1810.35     2047.86      7.14 o 
   2  -3   5        7.76       11.75      0.93 o 
   3  -3   5        0.43        5.37      1.42 o 
   4  -3   5     1122.31     1108.29     35.17 o 
   5  -3   5      123.71      129.99      3.92 o 
   6  -3   5      385.41      483.31      4.01 o 
  -6  -2   5      452.06      337.61      5.42 o 
  -5  -2   5      102.70       86.04      2.43 o 
  -4  -2   5      142.34      131.40      6.49 o 
  -3  -2   5      461.06      401.67      6.64 o 
  -2  -2   5     4721.55     4414.03     12.09 o 
  -1  -2   5      307.53      343.43     13.30 o 
   0  -2   5       42.39       43.69      2.62 o 
   1  -2   5       38.98       56.58     24.22 o 
   2  -2   5     1433.03     1448.61     30.15 o 
   3  -2   5      668.95      711.09     72.77 o 
   4  -2   5      620.52      725.72     17.26 o 
   5  -2   5      231.25      268.72      7.06 o 
   6  -2   5       27.46       31.13      1.64 o 
  -6  -1   5       16.20       13.63      3.20 o 
  -5  -1   5     1589.63     1366.56      8.44 o 
  -4  -1   5      448.28      435.98     54.23 o 
  -3  -1   5       98.20       81.25      3.84 o 
  -2  -1   5      259.50      255.16      7.56 o 
  -1  -1   5     1771.94     1654.96      6.22 o 
   0  -1   5     2084.39     2222.19     17.29 o 
   1  -1   5     4413.88     4274.34    121.78 o 
   2  -1   5       18.94       26.53      1.41 o 
   3  -1   5      698.56      745.05     74.00 o 
   4  -1   5       48.53       49.29      2.93 o 
   5  -1   5      734.69      884.96     18.74 o 
   6  -1   5       48.95       58.38      2.05 o 
  -6   0   5       44.63       40.49      1.45 o 
  -5   0   5     1064.77      902.71      9.47 o 
  -4   0   5      820.00      801.05     81.59 o 
  -3   0   5     2237.21     2170.54     13.09 o 
  -2   0   5     2637.40     2712.14     13.56 o 
  -1   0   5      749.74      729.86     34.12 o 
   0   0   5     2273.45     2543.56     54.55 o 
   1   0   5      712.20      759.18     20.74 o 
   2   0   5     3185.46     3739.77     69.44 o 
   3   0   5     2217.82     2172.70     50.46 o 
   4   0   5      231.42      250.31      4.77 o 
   5   0   5       59.30       62.48      2.43 o 
   6   0   5      323.88      382.68     13.26 o 
  -6   1   5      439.10      371.85     36.27 o 
  -5   1   5      402.82      341.32     19.28 o 
  -4   1   5      141.46      151.97      5.54 o 
  -3   1   5       32.12       45.42      2.15 o 
  -2   1   5     5490.84     5353.28    616.74 o 
  -1   1   5      871.71     1047.84      5.58 o 
   0   1   5     4194.40     4191.79     12.47 o 
   1   1   5      635.80      726.99      9.46 o 
   2   1   5        0.88        4.16      0.76 o 
   3   1   5      900.96      789.44     72.74 o 
   4   1   5      702.01      596.97     10.85 o 
   5   1   5      228.95      250.80      4.21 o 
   6   1   5      134.08      139.93     11.05 o 
  -6   2   5       16.04       16.40      2.15 o 
  -5   2   5       31.63       21.46      2.13 o 
  -4   2   5       71.84       58.69     14.45 o 
  -3   2   5     1239.63     1345.37     10.64 o 
  -2   2   5      969.42      856.58     11.29 o 
  -1   2   5      537.48      562.91      4.53 o 
   0   2   5      459.96      498.78     24.55 o 
   1   2   5     1555.02     1295.11      7.62 o 
   2   2   5      825.41      693.10     16.39 o 
   3   2   5      405.93      224.25      8.67 o 
   4   2   5      761.78      743.80     56.77 o 
   5   2   5      186.85      199.11     16.46 o 
   6   2   5       28.65       33.56      2.36 o 
  -6   3   5      323.35      237.79      5.33 o 
  -5   3   5     1107.62      973.12      6.70 o 
  -4   3   5       10.25        6.94      1.86 o 
  -3   3   5      558.02      496.51      5.89 o 
  -2   3   5      707.09      656.28      4.49 o 
  -1   3   5     1555.62     1288.23      8.11 o 
   0   3   5     1307.78      942.71      7.62 o 
   1   3   5      396.20      316.21     41.64 o 
   2   3   5      499.02      422.64      4.75 o 
   3   3   5     1381.04      707.46     16.09 o 
   4   3   5      278.49      231.70     39.48 o 
   5   3   5      563.37      573.09     21.80 o 
  -6   4   5      104.65       89.05      3.22 o 
  -5   4   5      125.62      108.82      5.01 o 
  -4   4   5     1060.14     1025.09     15.03 o 
  -3   4   5      237.02      255.03      8.42 o 
  -2   4   5      306.53      335.32     40.87 o 
  -1   4   5      399.20      332.39     44.31 o 
   0   4   5     1389.14     1138.37     14.63 o 
   1   4   5      158.03      185.23     17.73 o 
   2   4   5      507.59      587.79      8.89 o 
   3   4   5       10.88       15.03      1.99 o 
   4   4   5       48.61       58.98     11.64 o 
   5   4   5      109.89      100.90      3.04 o 
  -5   5   5        2.92        1.12      2.51 o 
  -4   5   5        9.27       17.18      3.53 o 
  -3   5   5      597.85      576.48     11.78 o 
  -2   5   5      305.48      280.80     13.62 o 
  -1   5   5      431.75      403.38      7.20 o 
   0   5   5       46.51       39.27      2.78 o 
   1   5   5      302.68      292.41     18.43 o 
   2   5   5      287.75      282.87      4.43 o 
   3   5   5      319.40      283.43      8.13 o 
   4   5   5        5.17        5.15      1.77 o 
  -5   6   5      503.06      523.37      5.90 o 
  -4   6   5      125.65      125.92      4.76 o 
  -3   6   5      764.25      842.68     12.16 o 
  -2   6   5       56.78       50.15      3.96 o 
  -1   6   5      315.77      324.11     15.91 o 
   0   6   5      232.38      248.43     21.48 o 
   1   6   5      469.63      499.25      6.76 o 
   2   6   5       55.02       50.91      3.26 o 
   3   6   5       24.61       20.84      1.27 o 
   4   6   5      131.28      137.83      2.50 o 
  -3   7   5        0.71       -0.14      1.88 o 
  -2   7   5      618.11      708.23      9.83 o 
  -1   7   5       56.41       59.80      4.02 o 
   0   7   5       14.07       17.46      1.66 o 
   1   7   5       25.08       22.06      1.93 o 
   2   7   5      341.05      362.87      4.09 o 
  -1   8   5      655.93      852.35      6.96 o 
   0  -9   6       75.28       80.02      3.13 o 
  -2  -8   6      339.40      392.02      7.85 o 
  -1  -8   6       12.05       15.44      3.23 o 
   0  -8   6      707.38      741.70     10.46 o 
   1  -8   6        0.13       -1.03      3.00 o 
   2  -8   6       46.06       35.97      6.66 o 
   3  -8   6      484.29      368.44      5.71 o 
  -3  -7   6      149.58      174.43      5.62 o 
  -2  -7   6        9.07        8.91      2.85 o 
  -1  -7   6       35.86       53.79      8.32 o 
   0  -7   6       70.78       66.45      3.00 o 
   1  -7   6      570.50      678.50     10.56 o 
   2  -7   6       72.35       81.92      4.04 o 
   3  -7   6      154.45      149.53      4.47 o 
   4  -7   6       57.63       55.52      8.73 o 
  -4  -6   6       10.55       11.74      2.82 o 
  -3  -6   6       51.60       51.48      2.52 o 
  -2  -6   6      256.65      307.72     20.98 o 
  -1  -6   6      137.58      159.41      6.13 o 
   0  -6   6       30.23       45.01      2.17 o 
   1  -6   6      140.64      197.93     13.47 o 
   2  -6   6      486.34      567.68      8.86 o 
   3  -6   6       98.69      102.65      3.98 o 
   4  -6   6       31.48       29.94      3.47 o 
   5  -6   6       93.09      106.20      4.38 o 
  -5  -5   6       35.79       43.55      2.12 o 
  -4  -5   6      598.12      596.20      8.91 o 
  -3  -5   6       77.43       82.06      3.61 o 
  -2  -5   6        8.15        8.38      1.35 o 
  -1  -5   6      261.92      281.41      9.08 o 
   0  -5   6     1131.92     1460.87     41.48 o 
   1  -5   6      376.07      483.46      4.81 o 
   2  -5   6      456.17      497.31     11.49 o 
   3  -5   6      105.71      109.03      3.78 o 
   4  -5   6      335.63      320.77      4.33 o 
   5  -5   6      425.77      433.52     10.82 o 
  -6  -4   6      409.94      411.81      3.79 o 
  -5  -4   6        0.82        3.59      1.34 o 
  -4  -4   6       45.28       41.91      3.21 o 
  -3  -4   6     1190.66     1104.77     45.57 o 
  -2  -4   6      297.88      299.78     19.71 o 
  -1  -4   6      600.70      655.59     40.42 o 
   0  -4   6      905.94      994.94      8.57 o 
   1  -4   6      806.94      889.03      5.70 o 
   2  -4   6      247.38      296.80      3.20 o 
   3  -4   6      697.15      783.17      8.24 o 
   4  -4   6       61.53       64.63      4.11 o 
   5  -4   6        9.98       10.97      1.08 o 
   6  -4   6      204.51      251.18     19.61 o 
  -6  -3   6      507.81      377.96      4.30 o 
  -5  -3   6      588.20      516.33     45.39 o 
  -4  -3   6        4.75       10.28      3.01 o 
  -3  -3   6     1114.23      943.44     96.60 o 
  -2  -3   6      447.38      442.45      4.74 o 
  -1  -3   6      758.91      859.59     74.33 o 
   0  -3   6     1907.79     2011.44     77.93 o 
   1  -3   6     1211.97     1282.09      7.38 o 
   2  -3   6       23.18       29.43      1.02 o 
   3  -3   6       18.77       21.96      2.37 o 
   4  -3   6     1125.70     1134.16     22.71 o 
   5  -3   6      349.54      389.37      4.64 o 
   6  -3   6        9.10       14.24      4.07 o 
  -6  -2   6       73.08       80.04      8.17 o 
  -5  -2   6       24.37       27.34      1.70 o 
  -4  -2   6     2864.36     2496.78    106.21 o 
  -3  -2   6     1020.23      881.07     58.20 o 
  -2  -2   6     2086.98     1825.12     10.58 o 
  -1  -2   6       60.13       79.20      5.08 o 
   0  -2   6      340.63      364.50      3.21 o 
   1  -2   6     1067.99     1166.81     14.79 o 
   2  -2   6     3696.30     3672.87     24.29 o 
   3  -2   6      405.40      410.46      7.53 o 
   4  -2   6      332.76      355.48      3.51 o 
   5  -2   6       72.89       81.94      2.03 o 
   6  -2   6      342.35      424.22     27.13 o 
  -6  -1   6       52.95       49.13      3.72 o 
  -5  -1   6       19.11       15.52      1.56 o 
  -4  -1   6     2522.27     2414.17    119.96 o 
  -3  -1   6     1221.08     1020.69     62.93 o 
  -2  -1   6       12.19       18.88      1.59 o 
  -1  -1   6     6925.46     5369.40    226.39 o 
   0  -1   6      234.41      195.48      2.22 o 
   1  -1   6       16.16       13.91      0.80 o 
   2  -1   6       35.98       50.49      1.25 o 
   3  -1   6     2285.22     2200.58    123.58 o 
   4  -1   6      141.51      168.86      2.89 o 
   5  -1   6      256.00      280.95      2.95 o 
   6  -1   6        1.23        2.05      1.42 o 
  -6   0   6        3.51        5.71      1.11 o 
  -5   0   6       93.94       77.04      2.63 o 
  -4   0   6      647.70      662.90     47.71 o 
  -3   0   6     1907.83     1885.11     13.33 o 
  -2   0   6      322.28      439.02      6.37 o 
  -1   0   6     2318.65     2468.06    105.28 o 
   0   0   6      434.87      487.80      3.19 o 
   1   0   6     6294.59     6499.34     27.44 o 
   2   0   6     1218.79     1288.53     12.97 o 
   3   0   6      424.79      439.05     28.91 o 
   4   0   6      228.84      244.56      4.64 o 
   5   0   6       10.39       10.14      1.36 o 
   6   0   6      584.08      747.77      7.82 o 
  -6   1   6     1253.35     1015.78      6.93 o 
  -5   1   6      271.13      237.67      4.16 o 
  -4   1   6       70.92       73.62     10.60 o 
  -3   1   6       40.38       64.12      2.90 o 
  -2   1   6     4864.02     4394.43    182.39 o 
  -1   1   6     1852.36     1863.53      7.38 o 
   0   1   6     1187.50     1238.84      6.33 o 
   1   1   6      210.48      246.37      8.11 o 
   2   1   6     1608.77     1672.82      6.65 o 
   3   1   6        7.62       14.23      2.64 o 
   4   1   6     4089.72     3843.09    196.44 o 
   5   1   6      220.65      251.80     13.10 o 
   6   1   6       24.75       33.76      2.50 o 
  -6   2   6       68.32       52.98      3.36 o 
  -5   2   6      481.41      401.59      5.17 o 
  -4   2   6      734.00      715.75     80.33 o 
  -3   2   6      363.17      375.43      5.69 o 
  -2   2   6      390.62      357.72     11.02 o 
  -1   2   6     1557.13     1494.69      6.84 o 
   0   2   6      449.01      364.36      4.40 o 
   1   2   6     1965.41     1502.57      9.63 o 
   2   2   6       60.69       47.09      8.26 o 
   3   2   6      412.93      358.11     67.02 o 
   4   2   6       27.08       17.91      5.03 o 
   5   2   6     1570.81     2024.47     19.36 o 
   6   2   6       10.12       10.08      1.76 o 
  -6   3   6       77.44       53.06      2.96 o 
  -5   3   6      285.01      284.41      7.50 o 
  -4   3   6        6.53        7.61      1.23 o 
  -3   3   6      572.08      457.11     23.31 o 
  -2   3   6      608.40      502.75     10.73 o 
  -1   3   6     1572.41     1220.33      7.01 o 
   0   3   6       39.38       23.85      2.22 o 
   1   3   6       11.27       14.16      1.73 o 
   2   3   6      504.31      437.32      9.75 o 
   3   3   6     1193.48      862.92     15.97 o 
   4   3   6       51.60       45.21      5.96 o 
   5   3   6       38.65       38.21      3.45 o 
  -6   4   6      212.33      171.78      3.63 o 
  -5   4   6      245.30      233.00      6.38 o 
  -4   4   6     1467.05     1501.76     17.25 o 
  -3   4   6      203.91      187.79     25.32 o 
  -2   4   6       58.46       58.43      6.91 o 
  -1   4   6        0.33        1.81      2.84 o 
   0   4   6     2044.46     2122.06     78.16 o 
   1   4   6      499.59      536.40     42.36 o 
   2   4   6      286.64      303.36      4.52 o 
   3   4   6        1.20       -1.69      2.64 o 
   4   4   6      209.03      192.48      6.31 o 
   5   4   6       14.30       15.19      1.44 o 
  -5   5   6       64.11       58.78      3.40 o 
  -4   5   6        2.91        5.36      3.30 o 
  -3   5   6      596.65      672.82     11.82 o 
  -2   5   6      575.10      550.99     62.61 o 
  -1   5   6      152.94      166.89      4.74 o 
   0   5   6       50.55       59.64      2.56 o 
   1   5   6      476.76      467.09      5.17 o 
   2   5   6      103.12       98.65      2.76 o 
   3   5   6      248.56      234.47      5.10 o 
   4   5   6       63.03       54.98      2.36 o 
  -4   6   6       71.93       81.40      3.58 o 
  -3   6   6       30.91       30.87      3.14 o 
  -2   6   6      606.77      656.04      7.80 o 
  -1   6   6      262.57      288.71      4.32 o 
   0   6   6      403.98      439.51      5.31 o 
   1   6   6      474.04      540.18      9.12 o 
   2   6   6       35.41       40.01      1.34 o 
   3   6   6        8.99       11.94      1.62 o 
  -3   7   6      238.36      257.36      4.80 o 
  -2   7   6      309.93      330.11      6.07 o 
  -1   7   6       10.68       15.80      2.40 o 
   0   7   6       98.22      109.20      5.43 o 
   1   7   6      277.19      308.87      4.18 o 
  -2  -8   7      212.41      294.11      6.56 o 
  -1  -8   7       96.76      109.34      4.80 o 
   0  -8   7        9.88       11.34      2.57 o 
   1  -8   7        2.25        1.44      1.69 o 
   2  -8   7      370.50      299.07     48.66 o 
   3  -8   7        1.11        2.88      1.05 o 
  -3  -7   7        5.30        6.19      2.58 o 
  -2  -7   7       83.15       75.57      4.39 o 
  -1  -7   7      215.57      260.53     19.32 o 
   0  -7   7      103.02      126.15      3.60 o 
   1  -7   7      455.53      494.75     12.45 o 
   2  -7   7      278.09      316.11      6.60 o 
   3  -7   7      146.92      141.78      4.16 o 
   4  -7   7       32.88       29.45      4.35 o 
  -4  -6   7       20.86       27.46      2.67 o 
  -3  -6   7       92.62       96.83      4.87 o 
  -2  -6   7      220.75      255.41     28.16 o 
  -1  -6   7      898.19      864.02     18.15 o 
   0  -6   7      154.12      156.75      5.39 o 
   1  -6   7        2.99       18.09     10.09 o 
   2  -6   7      110.06      116.18      4.16 o 
   3  -6   7      422.69      423.56     48.25 o 
   4  -6   7       12.81       11.98      1.44 o 
   5  -6   7        1.82        2.87      1.32 o 
  -5  -5   7      111.07      128.53      2.92 o 
  -4  -5   7      489.50      547.54      8.93 o 
  -3  -5   7        9.63       22.48      9.07 o 
  -2  -5   7      151.02      152.95     15.61 o 
  -1  -5   7      344.20      330.06     11.16 o 
   0  -5   7     1256.60     1415.28     24.50 o 
   1  -5   7      130.11      136.35      2.86 o 
   2  -5   7       92.89       97.33      2.34 o 
   3  -5   7      269.61      285.14      5.56 o 
   4  -5   7      496.79      470.73      4.32 o 
   5  -5   7       24.21       19.79      3.48 o 
  -5  -4   7      159.19      163.82      6.62 o 
  -4  -4   7      186.87      172.91      3.65 o 
  -3  -4   7     1308.61     1060.66     12.10 o 
  -2  -4   7      795.26      717.53     21.73 o 
  -1  -4   7        1.29        2.77      2.64 o 
   0  -4   7      109.67      133.91      3.65 o 
   1  -4   7     1168.66     1185.46     24.80 o 
   2  -4   7      582.10      635.77     16.31 o 
   3  -4   7      736.34      781.39      7.87 o 
   4  -4   7       31.43       28.27      1.66 o 
   5  -4   7      209.80      233.08      6.89 o 
   6  -4   7       21.92       25.94      1.66 o 
  -6  -3   7        1.73        2.26      1.13 o 
  -5  -3   7     1101.62     1132.46      9.58 o 
  -4  -3   7       15.16       15.62      2.52 o 
  -3  -3   7      309.56      278.07     23.05 o 
  -2  -3   7      451.28      375.16      7.67 o 
  -1  -3   7      612.51      518.52      6.56 o 
   0  -3   7     1370.95     1480.73     39.87 o 
   1  -3   7     1371.74     1425.83     37.48 o 
   2  -3   7     1254.57     1272.29     23.14 o 
   3  -3   7       90.59       96.03      3.31 o 
   4  -3   7      250.13      234.17      6.61 o 
   5  -3   7      156.79      187.06      6.44 o 
   6  -3   7        0.20       -0.51      1.54 o 
  -6  -2   7        1.47        3.42      1.05 o 
  -5  -2   7      654.90      638.92      7.24 o 
  -4  -2   7      723.69      662.59     11.60 o 
  -3  -2   7      193.66      142.21      7.54 o 
  -2  -2   7     1917.07     1464.61      9.71 o 
  -1  -2   7       28.22       27.43      1.32 o 
   0  -2   7     2069.49     2148.72     26.88 o 
   1  -2   7      688.63      741.23      9.73 o 
   2  -2   7     3067.58     3222.95    100.48 o 
   3  -2   7      391.29      412.39     31.25 o 
   4  -2   7      190.33      199.57      3.35 o 
   5  -2   7      687.77      758.92      6.21 o 
   6  -2   7      208.02      252.82      4.39 o 
  -6  -1   7      381.44      337.69      4.12 o 
  -5  -1   7      255.37      236.20      4.46 o 
  -4  -1   7       92.59       83.57      3.19 o 
  -3  -1   7     1255.62      805.49     15.60 o 
  -2  -1   7     2844.78     2742.72    129.96 o 
  -1  -1   7     1968.43     1973.95     46.37 o 
   0  -1   7     1264.86     1150.92     51.86 o 
   1  -1   7     1101.85     1195.46      6.26 o 
   2  -1   7       40.18       44.38      7.58 o 
   3  -1   7     3341.21     3363.98    149.14 o 
   4  -1   7      440.49      462.58      7.06 o 
   5  -1   7      637.92      711.67      8.38 o 
   6  -1   7       46.32       57.06      2.83 o 
  -6   0   7       16.48       12.43      1.25 o 
  -5   0   7      109.98       85.60      2.76 o 
  -4   0   7      137.22      123.27      3.60 o 
  -3   0   7     1602.59     1579.30     20.98 o 
  -2   0   7        0.15        3.26      1.71 o 
  -1   0   7      206.38      209.01     24.06 o 
   0   0   7     2290.58     2648.32     37.37 o 
   1   0   7      556.62      514.14      6.86 o 
   2   0   7       32.93       29.54      3.09 o 
   3   0   7      113.25      150.88      6.72 o 
   4   0   7     2636.38     2884.50     23.91 o 
   5   0   7       18.21       18.55      2.27 o 
   6   0   7      222.74      318.77      4.93 o 
  -6   1   7      484.02      393.85      9.19 o 
  -5   1   7      401.16      355.40      4.90 o 
  -4   1   7      276.45      254.87     17.94 o 
  -3   1   7      268.48      243.78      4.83 o 
  -2   1   7     1712.89     1511.24    142.07 o 
  -1   1   7      334.83      303.99      3.42 o 
   0   1   7     1021.06     1135.70      6.19 o 
   1   1   7       13.41       14.47      1.15 o 
   2   1   7     1828.75     1896.64     21.06 o 
   3   1   7      874.38      871.57     46.03 o 
   4   1   7      253.99      256.57      7.74 o 
   5   1   7        2.83       10.67      3.81 o 
   6   1   7       21.84       24.12      2.05 o 
  -6   2   7      165.49      150.57      4.38 o 
  -5   2   7      721.21      626.55      6.14 o 
  -4   2   7     1074.04     1025.01     23.36 o 
  -3   2   7      160.40      170.75      3.43 o 
  -2   2   7      550.03      511.25      3.44 o 
  -1   2   7     2489.75     2190.87      8.74 o 
   0   2   7      793.90      612.56      5.09 o 
   1   2   7      665.37      538.61      4.83 o 
   2   2   7      554.55      452.16      4.39 o 
   3   2   7       63.42       59.18      5.55 o 
   4   2   7       11.70        3.16      4.57 o 
   5   2   7      621.50      815.21     11.41 o 
  -6   3   7      107.34      100.18      3.37 o 
  -5   3   7        9.12       12.22      3.47 o 
  -4   3   7      163.65      144.26     12.15 o 
  -3   3   7     1663.98     1460.78      9.47 o 
  -2   3   7      212.57      204.25      3.60 o 
  -1   3   7      901.78      781.12      5.47 o 
   0   3   7       63.36       50.96      2.03 o 
   1   3   7      278.11      229.90      8.05 o 
   2   3   7      699.14      623.80     37.88 o 
   3   3   7      461.26      401.48      9.95 o 
   4   3   7       37.21       38.62      4.44 o 
   5   3   7        2.67        0.24      2.20 o 
  -6   4   7      737.15      717.52      6.07 o 
  -5   4   7      411.14      425.43      7.77 o 
  -4   4   7      256.97      268.01     17.06 o 
  -3   4   7      132.59      128.18     16.53 o 
  -2   4   7      889.05      963.53     60.66 o 
  -1   4   7      768.97      769.59     22.15 o 
   0   4   7     1718.70     1820.39     25.90 o 
   1   4   7      138.72      142.73      2.90 o 
   2   4   7       29.69       31.44      3.05 o 
   3   4   7       30.87       26.53      2.22 o 
   4   4   7      563.11      520.83      7.41 o 
   5   4   7       36.70       31.35      1.39 o 
  -5   5   7       38.81       49.56      2.93 o 
  -4   5   7      369.12      414.13      7.93 o 
  -3   5   7       82.20      100.38      4.98 o 
  -2   5   7     1084.79     1108.11     10.00 o 
  -1   5   7        2.87        7.25      1.99 o 
   0   5   7        5.66        6.65      1.67 o 
   1   5   7      761.23      754.91      6.20 o 
   2   5   7      471.06      460.15     16.67 o 
   3   5   7       71.68       65.75      1.99 o 
   4   5   7       12.65        8.67      1.28 o 
  -4   6   7       22.34       30.48      2.42 o 
  -3   6   7       88.32      106.88      3.90 o 
  -2   6   7        8.70       11.15      2.20 o 
  -1   6   7     1443.08     1631.61     78.25 o 
   0   6   7       69.86       71.09      6.15 o 
   1   6   7      188.90      218.60      2.62 o 
   2   6   7        3.43        5.94      1.20 o 
   3   6   7      209.56      211.12      3.09 o 
  -3   7   7      531.20      529.05      5.18 o 
  -2   7   7        1.89        3.92      1.82 o 
  -1   7   7        0.11       -0.29      1.69 o 
   0   7   7      382.23      478.96     18.46 o 
   1   7   7       38.71       37.84      7.32 o 
  -2  -8   8      271.89      331.13      6.28 o 
  -1  -8   8        5.18        5.01      2.44 o 
   0  -8   8       49.47       50.75      3.18 o 
   1  -8   8       40.54       40.05      1.98 o 
   2  -8   8      139.29      161.51      4.21 o 
   3  -8   8        0.10        2.53      1.61 o 
  -3  -7   8        9.11       12.37      2.29 o 
  -2  -7   8       17.87       15.61      3.20 o 
  -1  -7   8      384.04      471.26     47.46 o 
   0  -7   8      167.42      206.59      3.41 o 
   1  -7   8      159.97      171.25      9.15 o 
   2  -7   8        1.68        2.55      2.20 o 
   3  -7   8      255.51      269.36      4.91 o 
   4  -7   8       50.42       42.25     11.52 o 
  -4  -6   8       24.61       27.93      2.51 o 
  -3  -6   8      687.19      672.60     10.20 o 
  -2  -6   8       22.96       20.37      2.11 o 
  -1  -6   8      279.58      278.03      9.20 o 
   0  -6   8       10.27       11.00      1.28 o 
   1  -6   8      474.08      486.94      8.48 o 
   2  -6   8      227.10      236.96      5.38 o 
   3  -6   8      211.59      203.35     24.30 o 
   4  -6   8        5.94        8.81      2.04 o 
   5  -6   8        7.78        7.07      1.27 o 
  -5  -5   8       12.19       16.61      1.56 o 
  -4  -5   8       26.64       31.74      2.97 o 
  -3  -5   8      237.98      218.04      6.09 o 
  -2  -5   8      334.47      295.93      6.60 o 
  -1  -5   8      244.98      230.17     10.15 o 
   0  -5   8     1361.96     1266.68     62.91 o 
   1  -5   8       13.47       17.42      3.02 o 
   2  -5   8        1.35        9.74      4.79 o 
   3  -5   8        7.97        8.33      1.32 o 
   4  -5   8      579.75      538.81     12.13 o 
   5  -5   8       22.43       22.01      1.79 o 
  -5  -4   8       82.54       87.03      2.87 o 
  -4  -4   8     1192.59     1183.13     12.50 o 
  -3  -4   8      434.61      352.65     57.13 o 
  -2  -4   8      387.61      381.79     76.90 o 
  -1  -4   8      694.15      661.67      8.17 o 
   0  -4   8       99.88      108.33      3.40 o 
   1  -4   8     1556.07     1617.48    138.85 o 
   2  -4   8     1416.04     1442.48     50.69 o 
   3  -4   8      427.33      329.37      5.63 o 
   4  -4   8       13.86       13.67      1.29 o 
   5  -4   8      183.23      182.20      3.73 o 
   6  -4   8      208.89      272.34      3.15 o 
  -6  -3   8       20.63       25.81      1.21 o 
  -5  -3   8      187.54      180.42      3.92 o 
  -4  -3   8      226.88      221.43      4.08 o 
  -3  -3   8     1136.68     1021.64    140.07 o 
  -2  -3   8      281.20      240.13     47.47 o 
  -1  -3   8     4093.40     3275.62     15.99 o 
   0  -3   8      194.03      232.90     12.93 o 
   1  -3   8       87.86       89.38      2.60 o 
   2  -3   8      780.67      791.97     20.05 o 
   3  -3   8     1260.01      959.83      8.89 o 
   4  -3   8      212.50      200.92      3.21 o 
   5  -3   8      333.70      353.08      5.40 o 
   6  -3   8        4.65        4.11      1.47 o 
  -6  -2   8        8.31        5.74      1.03 o 
  -5  -2   8        0.83        2.53      1.47 o 
  -4  -2   8      635.76      574.30      5.91 o 
  -3  -2   8      283.43      256.37      4.65 o 
  -2  -2   8       76.70       63.51      2.26 o 
  -1  -2   8      329.42      253.97     12.38 o 
   0  -2   8     1007.66      914.57     22.38 o 
   1  -2   8     1705.22     1711.32     29.79 o 
   2  -2   8      511.73      492.99      6.29 o 
   3  -2   8      385.19      378.61     12.22 o 
   4  -2   8      290.49      290.26      9.04 o 
   5  -2   8      136.83      151.50      2.34 o 
   6  -2   8      444.37      555.73      5.44 o 
  -6  -1   8      842.81      782.89      5.80 o 
  -5  -1   8        9.30       10.09      1.77 o 
  -4  -1   8        0.41        3.26      1.34 o 
  -3  -1   8      574.33      394.19     92.18 o 
  -2  -1   8     2023.63     1750.74    347.28 o 
  -1  -1   8      581.11      548.07     12.32 o 
   0  -1   8      722.36      649.53     10.75 o 
   1  -1   8      287.42      254.67      7.90 o 
   2  -1   8      753.11      781.35     28.87 o 
   3  -1   8      383.67      416.19      4.29 o 
   4  -1   8     2260.64     2350.45     38.54 o 
   5  -1   8        3.41        5.81      1.91 o 
   6  -1   8       49.58       54.14      2.33 o 
  -6   0   8       26.40       24.16      1.44 o 
  -5   0   8     1119.64     1018.95      8.07 o 
  -4   0   8      556.66      537.91      4.92 o 
  -3   0   8      997.49     1037.95     10.02 o 
  -2   0   8      140.62      120.27      3.62 o 
  -1   0   8      837.66      874.37     90.82 o 
   0   0   8      537.90      610.00     11.01 o 
   1   0   8     2472.64     2222.45     32.71 o 
   2   0   8       27.72       31.20      2.14 o 
   3   0   8       30.32       30.58      2.13 o 
   4   0   8      100.09      176.02     45.31 o 
   5   0   8     1032.94     1241.31     70.88 o 
   6   0   8       19.45       20.78      1.89 o 
  -6   1   8       90.57       81.07      4.98 o 
  -5   1   8       76.29       78.50      2.50 o 
  -4   1   8      741.24      693.10      6.23 o 
  -3   1   8      354.65      322.71     26.70 o 
  -2   1   8     1822.34     1713.80    143.06 o 
  -1   1   8      545.72      483.88      4.44 o 
   0   1   8      198.99      186.86      2.55 o 
   1   1   8      189.98      169.67      2.50 o 
   2   1   8     1415.51     1450.83     14.37 o 
   3   1   8      282.86      301.31      7.80 o 
   4   1   8       38.32       60.81     14.47 o 
   5   1   8      306.53      372.73      7.59 o 
   6   1   8      268.52      298.67      3.55 o 
  -6   2   8      190.79      169.70      4.28 o 
  -5   2   8      380.55      335.19      4.30 o 
  -4   2   8     1295.40     1163.61     26.36 o 
  -3   2   8      144.37      132.86      2.93 o 
  -2   2   8      102.22       90.92      2.37 o 
  -1   2   8     1628.28     1197.53      6.33 o 
   0   2   8     2106.03     1774.24      8.21 o 
   1   2   8      581.54      451.89      4.05 o 
   2   2   8      153.75      160.56      4.32 o 
   3   2   8      494.82      462.02      9.62 o 
   4   2   8      154.98      169.99      6.30 o 
   5   2   8      190.89      210.37      5.23 o 
  -6   3   8        1.83       -0.99      1.79 o 
  -5   3   8      177.09      180.55      5.69 o 
  -4   3   8        2.58        4.74      1.14 o 
  -3   3   8     1590.66     1394.67      8.87 o 
  -2   3   8      170.30      175.06     10.65 o 
  -1   3   8      424.32      463.30      5.19 o 
   0   3   8      251.61      250.63     19.16 o 
   1   3   8      708.11      620.83     10.97 o 
   2   3   8      273.38      257.54      5.33 o 
   3   3   8      598.48      557.04     10.43 o 
   4   3   8        0.56        0.13      3.07 o 
   5   3   8       44.41       46.04      2.14 o 
  -5   4   8      571.11      667.70      8.62 o 
  -4   4   8       11.07       13.38      2.09 o 
  -3   4   8        6.05        6.46      3.12 o 
  -2   4   8     2482.51     2816.33    207.86 o 
  -1   4   8        5.78        8.00      1.84 o 
   0   4   8     1161.16     1199.78     13.46 o 
   1   4   8      190.57      211.56     11.60 o 
   2   4   8      214.34      227.72      5.73 o 
   3   4   8       62.19       56.84      2.26 o 
   4   4   8      453.69      409.21     10.81 o 
  -5   5   8      239.01      285.34      4.41 o 
  -4   5   8      604.54      736.78      9.25 o 
  -3   5   8      394.14      438.28     13.28 o 
  -2   5   8      508.82      546.06      6.72 o 
  -1   5   8      308.18      322.02     18.79 o 
   0   5   8      210.40      228.67      4.51 o 
   1   5   8     1502.24     1599.32      8.29 o 
   2   5   8      249.39      256.36     15.82 o 
   3   5   8       12.02        8.99      1.37 o 
  -4   6   8        0.12       -1.17      1.59 o 
  -3   6   8      148.82      149.26      4.02 o 
  -2   6   8        2.59        3.21      2.17 o 
  -1   6   8      375.33      436.86     38.32 o 
   0   6   8       91.58      104.89     14.15 o 
   1   6   8       88.28      107.32      3.28 o 
   2   6   8      187.46      190.46      2.60 o 
  -2   7   8        1.71        2.01      1.41 o 
  -1   7   8        0.48        1.36      1.43 o 
  -2  -8   9      281.77      364.33      5.78 o 
  -1  -8   9      116.92      133.33      4.09 o 
   0  -8   9       79.76      105.63      3.54 o 
   1  -8   9        4.44        3.09      1.92 o 
   2  -8   9      104.27      128.52      2.17 o 
  -3  -7   9      126.39      179.50      4.64 o 
  -2  -7   9        1.29        0.16      2.72 o 
  -1  -7   9      423.57      449.24      7.67 o 
   0  -7   9      135.65      164.31      6.89 o 
   1  -7   9       67.83       65.79      2.32 o 
   2  -7   9       82.65       90.92      3.60 o 
   3  -7   9      290.18      314.92      4.97 o 
   4  -7   9       35.37       37.97      1.46 o 
  -4  -6   9      149.26      177.66      4.07 o 
  -3  -6   9      772.44      785.11     10.39 o 
  -2  -6   9       23.77       23.05      2.75 o 
  -1  -6   9        4.59        5.90      1.73 o 
   0  -6   9      550.55      529.77      8.39 o 
   1  -6   9      676.32      671.61     16.46 o 
   2  -6   9      313.63      325.90      6.18 o 
   3  -6   9      363.96      397.03      5.94 o 
   4  -6   9       29.26       26.98      1.64 o 
  -5  -5   9      249.32      349.84      4.05 o 
  -4  -5   9       72.74       97.03      3.63 o 
  -3  -5   9      105.29       98.71     12.77 o 
  -2  -5   9     1191.81     1030.69     11.69 o 
  -1  -5   9        7.20        9.02      2.17 o 
   0  -5   9      968.00      869.82     13.45 o 
   1  -5   9        8.31        9.38      1.40 o 
   2  -5   9     1135.89     1028.21     60.52 o 
   3  -5   9       16.51       17.31      1.39 o 
   4  -5   9      442.62      379.76      4.90 o 
   5  -5   9        0.15        2.66      1.42 o 
  -5  -4   9      327.55      375.56      4.98 o 
  -4  -4   9       65.43       74.63      3.68 o 
  -3  -4   9        0.15        2.87      2.08 o 
  -2  -4   9      826.52      754.82     91.55 o 
  -1  -4   9      346.48      302.20      5.39 o 
   0  -4   9      329.75      249.65      5.87 o 
   1  -4   9      615.50      553.42     53.13 o 
   2  -4   9      407.03      364.75      5.63 o 
   3  -4   9        0.32        4.09      1.33 o 
   4  -4   9        1.71        2.46      1.56 o 
   5  -4   9     1109.02     1170.31      8.01 o 
  -6  -3   9       53.46       62.31      1.52 o 
  -5  -3   9      256.66      276.25      4.47 o 
  -4  -3   9       59.78       60.34      2.42 o 
  -3  -3   9     1194.32     1054.60     79.27 o 
  -2  -3   9      577.23      510.18     91.23 o 
  -1  -3   9     1454.89     1209.93      9.81 o 
   0  -3   9       12.05       10.06      2.23 o 
   1  -3   9      167.42      185.56      2.99 o 
   2  -3   9       68.50       66.29      2.53 o 
   3  -3   9     2837.71     2280.73     63.08 o 
   4  -3   9       99.02       90.08      2.12 o 
   5  -3   9      486.18      502.98      5.71 o 
   6  -3   9       49.80       51.92      1.73 o 
  -6  -2   9      256.30      264.25      3.12 o 
  -5  -2   9      140.78      146.61      3.42 o 
  -4  -2   9      636.15      565.14     18.38 o 
  -3  -2   9      500.07      443.44     45.34 o 
  -2  -2   9       48.69       49.80      6.52 o 
  -1  -2   9      121.17      102.03      2.46 o 
   0  -2   9     3280.54     2570.76     13.28 o 
   1  -2   9        2.27        5.74      4.07 o 
   2  -2   9       66.35       48.54      2.15 o 
   3  -2   9       21.12       19.32      2.88 o 
   4  -2   9     2006.96     1919.14      8.91 o 
   5  -2   9        9.74       10.66      1.51 o 
   6  -2   9      491.63      636.55      4.86 o 
  -6  -1   9      387.38      397.82      3.94 o 
  -5  -1   9       11.19       10.80      1.66 o 
  -4  -1   9      169.13      144.75      2.72 o 
  -3  -1   9      683.81      654.48     11.97 o 
  -2  -1   9     1444.44     1082.86    348.41 o 
  -1  -1   9        8.10        5.35      1.08 o 
   0  -1   9      485.65      536.30     41.65 o 
   1  -1   9     1156.62     1003.14     48.71 o 
   2  -1   9     1000.43     1038.79     60.55 o 
   3  -1   9      561.03      581.20      5.56 o 
   4  -1   9        1.52       11.83      2.07 o 
   5  -1   9      242.98      259.38     14.77 o 
  -6   0   9      149.92      138.53     14.11 o 
  -5   0   9      957.44      875.24      7.19 o 
  -4   0   9      119.86      117.93      2.38 o 
  -3   0   9      143.43      154.95      4.39 o 
  -2   0   9       44.40       38.59      1.66 o 
  -1   0   9     3653.32     3927.10     68.85 o 
   0   0   9      691.58      780.81      6.73 o 
   1   0   9     1298.56     1358.12      7.72 o 
   2   0   9        4.19       12.19      2.98 o 
   3   0   9       40.79       52.32      9.68 o 
   4   0   9      233.10      244.87      4.04 o 
   5   0   9      716.88      849.27      6.71 o 
  -6   1   9        0.24        1.84      0.79 o 
  -5   1   9       25.97       28.38      1.62 o 
  -4   1   9     1040.58      973.75      5.86 o 
  -3   1   9      962.16      934.68      6.17 o 
  -2   1   9      319.17      337.95     41.44 o 
  -1   1   9      369.07      352.31      3.88 o 
   0   1   9      231.44      228.98      3.03 o 
   1   1   9      232.49      210.41      2.77 o 
   2   1   9     1607.43     1703.63     40.55 o 
   3   1   9      168.28      169.41      5.60 o 
   4   1   9       21.22       19.94      2.26 o 
   5   1   9        0.38        1.61      2.58 o 
  -6   2   9     1040.81     1019.32      8.41 o 
  -5   2   9      206.96      174.24      2.96 o 
  -4   2   9      318.74      285.60      3.89 o 
  -3   2   9      412.89      381.49      3.94 o 
  -2   2   9      685.34      710.46      8.55 o 
  -1   2   9     1968.55     2022.08     14.01 o 
   0   2   9     1809.94     1766.71     13.84 o 
   1   2   9       56.74       51.93      3.82 o 
   2   2   9       16.30       24.15      4.61 o 
   3   2   9      544.67      532.73      9.32 o 
   4   2   9      500.58      550.36      8.86 o 
   5   2   9       88.90       87.03      3.01 o 
  -5   3   9      291.02      360.01      6.95 o 
  -4   3   9      426.88      397.32      6.63 o 
  -3   3   9      603.64      645.22      8.60 o 
  -2   3   9      414.80      467.27      9.80 o 
  -1   3   9       96.46       96.41      5.04 o 
   0   3   9      867.10      912.18     50.48 o 
   1   3   9     1961.60     1688.13     16.95 o 
   2   3   9      409.67      392.40      9.13 o 
   3   3   9      194.61      195.01      5.88 o 
   4   3   9       65.80       79.02      3.57 o 
   5   3   9       20.63       23.57      1.09 o 
  -5   4   9      111.16      106.91      3.50 o 
  -4   4   9       44.20       51.34      2.83 o 
  -3   4   9        1.34        3.48      1.75 o 
  -2   4   9      115.59      144.35      3.70 o 
  -1   4   9     1124.87     1259.26      8.74 o 
   0   4   9      219.49      209.23      6.78 o 
   1   4   9       75.54       80.32     10.38 o 
   2   4   9      345.15      337.69     27.35 o 
   3   4   9      294.36      275.09     16.01 o 
   4   4   9      392.50      362.49      3.95 o 
  -4   5   9      803.00      927.55      8.78 o 
  -3   5   9      217.55      238.15      6.49 o 
  -2   5   9        2.67        4.32      1.51 o 
  -1   5   9      221.13      249.52     19.12 o 
   0   5   9      202.34      210.39     15.51 o 
   1   5   9       63.26       79.14      1.98 o 
   2   5   9      516.57      545.44     16.11 o 
   3   5   9       82.20       83.12      1.75 o 
  -3   6   9      284.02      272.16      4.15 o 
  -2   6   9      414.41      434.85     47.66 o 
  -1   6   9      371.59      387.94     54.00 o 
   0   6   9       50.02       50.17      5.62 o 
   1   6   9       96.83      112.97      2.78 o 
  -2  -8  10        1.82        4.97      1.57 o 
  -1  -8  10        0.40        0.98      1.58 o 
   0  -8  10      176.03      238.79      4.19 o 
   1  -8  10      245.24      289.77      3.52 o 
  -3  -7  10        0.97        5.38      1.93 o 
  -2  -7  10       19.17       26.14      1.68 o 
  -1  -7  10      240.31      283.45      5.81 o 
   0  -7  10      226.85      272.69      5.34 o 
   1  -7  10       80.20       82.36      3.90 o 
   2  -7  10        7.34        7.31      1.07 o 
   3  -7  10      151.01      143.15      2.71 o 
  -4  -6  10      156.32      217.20      3.83 o 
  -3  -6  10      116.32      129.23      4.33 o 
  -2  -6  10        0.49        2.46      2.10 o 
  -1  -6  10      183.69      159.24     10.72 o 
   0  -6  10       39.48       29.60      3.20 o 
   1  -6  10      476.77      429.51     20.69 o 
   2  -6  10      267.92      280.08      5.96 o 
   3  -6  10      162.72      148.31      3.62 o 
   4  -6  10      161.88      160.01      2.79 o 
  -5  -5  10       59.08       74.23      1.91 o 
  -4  -5  10       15.86       17.20      2.16 o 
  -3  -5  10      428.64      382.74      5.48 o 
  -2  -5  10      612.93      503.74      8.26 o 
  -1  -5  10      563.88      470.95      7.29 o 
   0  -5  10      134.77      113.02      3.11 o 
   1  -5  10        0.17       -0.01      1.43 o 
   2  -5  10     1173.26     1160.16     21.45 o 
   3  -5  10      277.17      235.61     45.96 o 
   4  -5  10      367.46      334.48      4.27 o 
   5  -5  10       73.13       79.61      1.91 o 
  -5  -4  10       35.73       45.13      1.85 o 
  -4  -4  10      432.37      433.78      6.44 o 
  -3  -4  10       41.30       34.69      3.68 o 
  -2  -4  10        4.69        8.19      1.66 o 
  -1  -4  10      130.22       94.17      3.43 o 
   0  -4  10      332.93      225.40      5.84 o 
   1  -4  10      611.21      484.82     33.91 o 
   2  -4  10       24.32       17.11      1.38 o 
   3  -4  10     1063.12      757.19      7.29 o 
   4  -4  10       47.68       38.95      2.64 o 
   5  -4  10      338.77      380.34      4.18 o 
  -6  -3  10       62.93       75.90      1.44 o 
  -5  -3  10       37.82       41.44      1.97 o 
  -4  -3  10        9.58        9.95      1.77 o 
  -3  -3  10      825.20      714.79      7.64 o 
  -2  -3  10      259.10      215.17      6.04 o 
  -1  -3  10      503.66      474.66      5.74 o 
   0  -3  10        2.99        0.82      1.82 o 
   1  -3  10      351.25      315.21     32.89 o 
   2  -3  10      469.78      506.62      6.18 o 
   3  -3  10      316.86      249.47      5.13 o 
   4  -3  10      259.98      268.23      9.89 o 
   5  -3  10       71.02       76.57      2.43 o 
  -6  -2  10      295.36      306.78      3.02 o 
  -5  -2  10      444.01      464.77      5.40 o 
  -4  -2  10      358.47      343.75     16.15 o 
  -3  -2  10      267.59      265.61     24.90 o 
  -2  -2  10     1103.32     1090.54     16.81 o 
  -1  -2  10      219.90      228.24      4.55 o 
   0  -2  10     1417.91     1131.40      8.91 o 
   1  -2  10      874.09      709.50      6.80 o 
   2  -2  10        5.50        5.11      1.33 o 
   3  -2  10       18.01       17.93      1.33 o 
   4  -2  10      377.96      380.35      4.91 o 
   5  -2  10      234.66      261.66      9.37 o 
  -6  -1  10      225.12      246.60      2.87 o 
  -5  -1  10      121.13      126.53      2.87 o 
  -4  -1  10      788.09      720.64      7.49 o 
  -3  -1  10      271.51      270.97      4.22 o 
  -2  -1  10     1907.02     1937.07     14.14 o 
  -1  -1  10        2.36        6.25      1.49 o 
   0  -1  10       34.14       38.35      2.97 o 
   1  -1  10      878.80      817.68      8.09 o 
   2  -1  10      763.80      892.76      7.80 o 
   3  -1  10       48.78       50.77      4.43 o 
   4  -1  10       65.18       71.98      2.30 o 
   5  -1  10      373.77      424.64      4.02 o 
  -6   0  10       22.83       19.42      0.94 o 
  -5   0  10      678.55      632.06      5.80 o 
  -4   0  10      135.58      129.26      1.99 o 
  -3   0  10      416.70      429.44     20.14 o 
  -2   0  10      564.16      548.30      6.79 o 
  -1   0  10     4203.63     4011.87    316.15 o 
   0   0  10      328.08      340.93     12.24 o 
   1   0  10      648.64      677.98      4.58 o 
   2   0  10      188.27      219.49      3.52 o 
   3   0  10      870.51      849.81     10.38 o 
   4   0  10      165.14      166.09      8.80 o 
   5   0  10      415.86      453.64      6.42 o 
  -6   1  10      176.15      178.96      3.70 o 
  -5   1  10       76.44       71.15      2.06 o 
  -4   1  10      156.04      175.27      3.43 o 
  -3   1  10     1179.99     1130.65      7.50 o 
  -2   1  10       11.54       38.70      3.43 o 
  -1   1  10       82.10       92.27      3.64 o 
   0   1  10     2255.92     2300.14     42.84 o 
   1   1  10      564.39      581.11     51.86 o 
   2   1  10      980.24      945.03     19.52 o 
   3   1  10      207.22      203.69      5.64 o 
   4   1  10       46.36       46.32      3.29 o 
   5   1  10      117.53      142.17      3.60 o 
  -6   2  10      521.03      444.08      4.82 o 
  -5   2  10       58.46       61.02      1.74 o 
  -4   2  10       60.75       56.08      1.36 o 
  -3   2  10      139.74      150.02      3.49 o 
  -2   2  10     2268.59     2261.32     15.11 o 
  -1   2  10      605.93      609.42     16.67 o 
   0   2  10     1663.18     1589.31     13.41 o 
   1   2  10      118.44      100.65      4.68 o 
   2   2  10      196.49      203.41      4.17 o 
   3   2  10      455.96      437.26      7.76 o 
   4   2  10      347.23      367.76      6.42 o 
   5   2  10        0.51        2.53      1.21 o 
  -5   3  10      933.67     1066.33     10.44 o 
  -4   3  10      452.06      497.44      6.96 o 
  -3   3  10      665.93      644.09      8.40 o 
  -2   3  10       57.21       64.55      2.18 o 
  -1   3  10      838.83      892.19     17.21 o 
   0   3  10      256.38      265.65     12.24 o 
   1   3  10     2491.29     2242.22     18.42 o 
   2   3  10       12.14        4.43      4.22 o 
   3   3  10       38.43       34.53      3.04 o 
   4   3  10        0.45        2.71      1.47 o 
  -5   4  10      195.85      220.44      3.87 o 
  -4   4  10      159.69      191.69      3.01 o 
  -3   4  10      223.94      254.59     10.62 o 
  -2   4  10      341.00      406.14      5.60 o 
  -1   4  10      758.40      871.13     14.01 o 
   0   4  10        1.23        2.61      3.85 o 
   1   4  10      117.18      136.09      4.01 o 
   2   4  10      889.36      833.17     53.87 o 
   3   4  10      313.25      305.12     16.11 o 
  -3   5  10        2.52        3.92      1.75 o 
  -2   5  10        0.07       -0.38      2.01 o 
  -1   5  10       88.98       97.89     14.83 o 
   0   5  10      536.26      672.46      7.35 o 
   1   5  10       81.50       91.24      2.97 o 
   2   5  10       69.74       78.21      3.12 o 
  -2   6  10      199.34      155.38      2.63 o 
  -1   6  10       72.62       75.72      2.10 o 
   0   6  10       37.14       41.46      1.72 o 
   1   6  10      121.37      135.16      2.35 o 
  -1  -8  11        0.09        0.62      1.82 o 
   0  -8  11      353.99      451.21      4.25 o 
   1  -8  11       91.61      131.86      2.24 o 
  -3  -7  11        9.56       14.56      1.54 o 
  -2  -7  11      572.18      641.83      7.40 o 
  -1  -7  11       17.84       19.96      4.69 o 
   0  -7  11      340.09      395.73      5.45 o 
   1  -7  11      521.54      587.51      5.58 o 
   2  -7  11      316.57      373.27      4.01 o 
   3  -7  11       60.01       57.43      1.68 o 
  -4  -6  11        3.74        2.57      1.12 o 
  -3  -6  11       22.50       30.06      2.51 o 
  -2  -6  11      139.68      142.71      8.37 o 
  -1  -6  11      163.63      143.24     17.78 o 
   0  -6  11       48.00       42.45      9.24 o 
   1  -6  11      310.45      279.64      7.42 o 
   2  -6  11       38.95       42.79      4.92 o 
   3  -6  11        8.84        7.71      1.38 o 
   4  -6  11      121.92      135.48      2.23 o 
  -5  -5  11      103.53      139.62      2.08 o 
  -4  -5  11      326.40      388.36      5.20 o 
  -3  -5  11      190.62      216.28      5.14 o 
  -2  -5  11      214.47      184.22      3.25 o 
  -1  -5  11      243.86      210.49      4.96 o 
   0  -5  11      143.90      100.43      4.23 o 
   1  -5  11        3.65        2.16      1.08 o 
   2  -5  11      249.81      238.49      8.48 o 
   3  -5  11      737.08      688.48    132.30 o 
   4  -5  11        1.82        1.70      1.17 o 
  -5  -4  11      158.08      198.65      3.03 o 
  -4  -4  11      520.76      555.85      6.55 o 
  -3  -4  11        0.80       11.29      3.17 o 
  -2  -4  11        2.52        4.13      1.95 o 
  -1  -4  11      476.49      425.64      5.78 o 
   0  -4  11     1615.89     1480.36     10.24 o 
   1  -4  11       18.25       22.42      7.68 o 
   2  -4  11      140.14      147.93      3.55 o 
   3  -4  11      176.50      132.16      2.17 o 
   4  -4  11      430.41      440.72     47.22 o 
   5  -4  11        1.28        2.95      1.09 o 
  -5  -3  11      120.52      136.88      2.80 o 
  -4  -3  11       73.11       65.35     11.97 o 
  -3  -3  11     1200.25     1062.22     61.81 o 
  -2  -3  11      338.03      295.20      3.89 o 
  -1  -3  11       31.19       29.78      2.46 o 
   0  -3  11        0.49        0.35      1.97 o 
   1  -3  11     1131.07     1116.79      9.58 o 
   2  -3  11      199.59      180.94     26.03 o 
   3  -3  11      417.41      330.62      5.58 o 
   4  -3  11      147.84      143.44      4.69 o 
   5  -3  11      152.46      154.57      2.67 o 
  -6  -2  11      174.53      196.07      2.16 o 
  -5  -2  11      245.26      256.25      3.72 o 
  -4  -2  11       10.27       13.04      2.07 o 
  -3  -2  11       18.34       14.87      2.13 o 
  -2  -2  11     1498.49     1442.35     58.59 o 
  -1  -2  11     1426.79     1438.77     10.84 o 
   0  -2  11      943.07      957.23      9.11 o 
   1  -2  11      191.09      176.05      3.96 o 
   2  -2  11      240.49      249.08      4.39 o 
   3  -2  11       71.94       70.47      4.12 o 
   4  -2  11      831.57      818.85     31.87 o 
   5  -2  11      177.71      191.46      2.53 o 
  -6  -1  11        6.38        8.06      0.82 o 
  -5  -1  11        4.30        8.31      1.29 o 
  -4  -1  11     1015.34     1071.20     21.84 o 
  -3  -1  11      141.80      141.02      2.81 o 
  -2  -1  11      215.44      235.09      4.07 o 
  -1  -1  11       99.02       96.04      2.36 o 
   0  -1  11      110.29      114.88      2.61 o 
   1  -1  11      859.44      924.02      8.38 o 
   2  -1  11     1266.40     1315.02      9.50 o 
   3  -1  11        5.76        3.97      2.16 o 
   4  -1  11       15.81       19.35      1.61 o 
   5  -1  11       58.63       70.06      2.52 o 
  -6   0  11      493.04      501.92      3.28 o 
  -5   0  11      237.60      217.51      3.24 o 
  -4   0  11       26.31       25.87      1.12 o 
  -3   0  11     1134.42     1086.13      7.16 o 
  -2   0  11        8.96       12.24      2.17 o 
  -1   0  11     2625.99     2641.50     16.81 o 
   0   0  11       62.56       72.60      2.42 o 
   1   0  11      116.99      121.79      3.72 o 
   2   0  11       45.00       53.27      3.01 o 
   3   0  11      701.18      686.21      8.81 o 
   4   0  11      143.25      139.77      4.21 o 
   5   0  11      167.31      175.28      3.66 o 
  -5   1  11      260.30      265.22      3.24 o 
  -4   1  11      813.64      732.20     19.28 o 
  -3   1  11      593.04      632.60     10.32 o 
  -2   1  11        3.49        8.44      1.32 o 
  -1   1  11      238.01      210.42      7.57 o 
   0   1  11     3274.84     3116.44     17.03 o 
   1   1  11      885.13      856.55      9.30 o 
   2   1  11      394.02      364.12      4.60 o 
   3   1  11       34.47       31.29      3.12 o 
   4   1  11      358.29      371.22      6.03 o 
   5   1  11       26.58       26.89      1.70 o 
  -5   2  11        0.95        3.56      2.20 o 
  -4   2  11       58.60       64.66      3.99 o 
  -3   2  11       36.83       54.43      2.04 o 
  -2   2  11      624.85      675.84      8.58 o 
  -1   2  11      488.12      498.05     25.96 o 
   0   2  11       66.82       59.34      3.53 o 
   1   2  11      130.77      139.03      5.02 o 
   2   2  11      622.88      618.93     16.90 o 
   3   2  11      530.58      488.38      7.27 o 
   4   2  11      439.08      472.13      6.02 o 
  -5   3  11      582.39      636.72      7.00 o 
  -4   3  11      345.07      407.19     21.60 o 
  -3   3  11       85.04       87.99      3.35 o 
  -2   3  11       33.48       34.84      3.83 o 
  -1   3  11      621.33      676.39      5.95 o 
   0   3  11        1.41        2.54      3.17 o 
   1   3  11      267.04      301.51      8.42 o 
   2   3  11       43.96       49.53      3.17 o 
   3   3  11      279.49      282.29      4.77 o 
   4   3  11       67.17       55.49      3.56 o 
  -4   4  11      374.05      469.10      3.84 o 
  -3   4  11      500.86      542.46     23.94 o 
  -2   4  11      632.83      668.27      6.36 o 
  -1   4  11      631.37      688.55      7.45 o 
   0   4  11       39.87       46.62      2.50 o 
   1   4  11       98.34       94.57      3.24 o 
   2   4  11      454.12      495.07      5.92 o 
   3   4  11       46.99       40.87      1.11 o 
  -3   5  11        1.56        2.67      1.15 o 
  -2   5  11      195.40      226.26      3.81 o 
  -1   5  11      124.67      133.93      2.97 o 
   0   5  11      639.54      775.42      6.97 o 
   1   5  11       31.12       28.77      1.74 o 
   2   5  11        2.07        1.51      1.04 o 
   0   6  11       55.87       60.39      1.43 o 
   0  -8  12       26.45       35.13      1.59 o 
  -2  -7  12      213.10      279.78      4.10 o 
  -1  -7  12        1.98        0.05      1.74 o 
   0  -7  12        8.61       12.99      1.76 o 
   1  -7  12       53.40       54.61      2.11 o 
   2  -7  12      298.15      371.34      3.45 o 
  -4  -6  12      110.51      139.42      2.19 o 
  -3  -6  12       57.37       68.64      2.49 o 
  -2  -6  12        7.43       12.26      1.64 o 
  -1  -6  12      367.04      364.70     13.37 o 
   0  -6  12       33.86       36.49      3.01 o 
   1  -6  12      409.89      416.66      5.16 o 
   2  -6  12       66.20       76.17      2.45 o 
   3  -6  12      310.00      274.18      3.32 o 
  -4  -5  12      134.63      174.26      3.10 o 
  -3  -5  12      328.33      334.86      5.41 o 
  -2  -5  12       71.73       71.38      6.07 o 
  -1  -5  12      194.45      164.59      2.92 o 
   0  -5  12      227.40      213.22     13.90 o 
   1  -5  12       51.46       51.37      1.86 o 
   2  -5  12      465.00      491.30      5.76 o 
   3  -5  12       13.17       12.26      1.89 o 
   4  -5  12        1.54        2.81      1.12 o 
  -5  -4  12        9.29       11.37      0.95 o 
  -4  -4  12      143.56      181.37      3.45 o 
  -3  -4  12      107.40       97.93     28.14 o 
  -2  -4  12      692.99      694.86     34.90 o 
  -1  -4  12      182.15      180.19     20.82 o 
   0  -4  12      897.94      842.97      8.29 o 
   1  -4  12       26.61       26.06      3.92 o 
   2  -4  12        0.21        1.09      1.09 o 
   3  -4  12      303.17      248.41     12.79 o 
   4  -4  12      190.89      187.25      4.06 o 
  -5  -3  12      492.38      584.21      4.70 o 
  -4  -3  12      152.59      136.11     24.42 o 
  -3  -3  12      197.54      203.89     30.86 o 
  -2  -3  12      352.37      361.76      5.91 o 
  -1  -3  12       40.34       43.15      2.93 o 
   0  -3  12       54.16       50.53      3.11 o 
   1  -3  12     1043.32      969.46      9.12 o 
   2  -3  12       95.15       92.58      3.91 o 
   3  -3  12       53.90       45.97      2.02 o 
   4  -3  12        7.84        7.87      1.12 o 
  -5  -2  12      567.37      604.15      4.87 o 
  -4  -2  12       88.26       91.01     10.87 o 
  -3  -2  12       66.42       60.77      2.40 o 
  -2  -2  12     1386.71     1334.92     10.12 o 
  -1  -2  12     1653.56     1508.39     11.24 o 
   0  -2  12        7.50        9.90      2.15 o 
   1  -2  12      220.00      211.96      4.35 o 
   2  -2  12      845.91      882.79      7.58 o 
   3  -2  12      278.90      264.88      5.42 o 
   4  -2  12      267.81      261.74     13.01 o 
   5  -2  12      159.24      167.70      2.80 o 
  -5  -1  12       52.94       52.23      1.67 o 
  -4  -1  12      400.82      425.84      9.37 o 
  -3  -1  12      311.79      310.67      3.80 o 
  -2  -1  12        2.56        3.88      1.38 o 
  -1  -1  12      371.97      396.89      7.24 o 
   0  -1  12     2601.47     2557.44     14.26 o 
   1  -1  12      505.00      468.58      6.21 o 
   2  -1  12     1051.87      951.91     32.79 o 
   3  -1  12       42.24       35.23      2.77 o 
   4  -1  12       81.14       81.85      3.12 o 
   5  -1  12      415.58      434.32      4.41 o 
  -5   0  12        4.13        5.06      0.95 o 
  -4   0  12       67.33       71.53      1.38 o 
  -3   0  12      660.21      719.74      7.79 o 
  -2   0  12      587.77      562.32      5.29 o 
  -1   0  12      450.15      422.89      4.15 o 
   0   0  12      790.24      819.26     64.12 o 
   1   0  12      598.45      585.02     16.44 o 
   2   0  12      215.64      202.15      3.24 o 
   3   0  12     1051.98      957.00      9.62 o 
   4   0  12       17.68       12.96      2.02 o 
   5   0  12       14.41       16.52      1.28 o 
  -5   1  12      885.66      773.22      4.62 o 
  -4   1  12      195.02      180.43     12.62 o 
  -3   1  12      497.47      492.12      3.67 o 
  -2   1  12      211.23      206.85      3.02 o 
  -1   1  12      295.28      293.17      5.87 o 
   0   1  12      394.44      371.00      6.23 o 
   1   1  12     1027.35      981.06     10.08 o 
   2   1  12      406.76      350.06     10.58 o 
   3   1  12       39.58       34.58      2.75 o 
   4   1  12      162.09      164.59      3.69 o 
  -5   2  12       25.00       28.96      2.30 o 
  -4   2  12      478.82      539.03      7.08 o 
  -3   2  12      393.58      374.56     20.89 o 
  -2   2  12     1417.09     1366.58    100.06 o 
  -1   2  12      295.58      295.66      6.60 o 
   0   2  12        0.21        1.43      2.04 o 
   1   2  12      322.84      331.57      6.62 o 
   2   2  12     1086.69     1114.65     10.49 o 
   3   2  12      124.09      128.29      3.64 o 
   4   2  12       49.66       38.51      5.28 o 
  -4   3  12      273.13      351.31      3.77 o 
  -3   3  12       77.94       81.70      4.40 o 
  -2   3  12        0.01        0.13      1.34 o 
  -1   3  12      814.94      889.85      6.42 o 
   0   3  12      317.44      329.39      4.29 o 
   1   3  12        0.84        0.77      3.34 o 
   2   3  12       29.73       29.02      2.21 o 
   3   3  12      289.75      298.98      4.12 o 
  -4   4  12      180.29      225.73      2.89 o 
  -3   4  12      975.16     1133.14      8.19 o 
  -2   4  12       34.40       32.60      1.52 o 
  -1   4  12       46.29       48.91      2.19 o 
   0   4  12      109.78      124.51      3.16 o 
   1   4  12      211.81      222.99      4.00 o 
   2   4  12      169.42      182.21      3.21 o 
  -2   5  12      516.51      638.20      5.12 o 
  -1   5  12      124.16      129.00      2.26 o 
   0   5  12      537.62      579.61      4.91 o 
   1   5  12       14.03       16.08      1.19 o 
  -1  -7  13        0.33       -1.42      1.49 o 
   0  -7  13       13.13       18.73      1.74 o 
   1  -7  13       16.49       15.80      1.48 o 
   2  -7  13       92.55       79.83      1.54 o 
  -3  -6  13       77.32       94.25      2.14 o 
  -2  -6  13        0.59        1.03      1.15 o 
  -1  -6  13      543.58      627.23      6.78 o 
   0  -6  13      218.51      230.62      4.22 o 
   1  -6  13        1.30        1.10      1.71 o 
   2  -6  13        4.56        6.18      2.29 o 
   3  -6  13      101.80       97.59      1.79 o 
  -4  -5  13       95.49      122.37      2.19 o 
  -3  -5  13      563.72      662.63      6.03 o 
  -2  -5  13       12.99        8.87      1.70 o 
  -1  -5  13       33.71       36.82      2.88 o 
   0  -5  13      201.55      222.39      4.55 o 
   1  -5  13      201.00      243.33      4.42 o 
   2  -5  13       83.81       84.21      2.44 o 
   3  -5  13      161.36      145.22      7.53 o 
  -4  -4  13        3.23        6.99      1.13 o 
  -3  -4  13      109.23      113.24     17.77 o 
  -2  -4  13     1367.55     1334.40     18.58 o 
  -1  -4  13      188.04      193.99      3.91 o 
   0  -4  13      705.22      753.25      8.22 o 
   1  -4  13      165.75      182.22      4.05 o 
   2  -4  13      134.41      122.22      9.08 o 
   3  -4  13      231.78      195.70      4.18 o 
   4  -4  13      590.98      590.74      3.20 o 
  -5  -3  13      104.88      112.42      1.81 o 
  -4  -3  13      239.01      274.44     28.87 o 
  -3  -3  13       22.13       22.28      1.61 o 
  -2  -3  13        0.81        1.31      2.03 o 
  -1  -3  13      553.44      502.43      6.73 o 
   0  -3  13       64.09       55.58      2.87 o 
   1  -3  13     1749.97     1558.29     10.77 o 
   2  -3  13      180.10      171.93      3.44 o 
   3  -3  13        0.47        0.63      1.18 o 
   4  -3  13      174.46      172.97     12.58 o 
  -5  -2  13      260.67      280.32      2.87 o 
  -4  -2  13      170.16      166.42     16.72 o 
  -3  -2  13      336.01      348.73      3.84 o 
  -2  -2  13       50.07       51.21      2.64 o 
  -1  -2  13     1335.72     1365.86     10.51 o 
   0  -2  13      337.18      328.42      5.49 o 
   1  -2  13        3.52        4.13      1.81 o 
   2  -2  13      432.94      453.31      5.35 o 
   3  -2  13      138.17      124.07      3.73 o 
   4  -2  13       55.97       49.48      2.39 o 
  -5  -1  13      103.59      110.28      1.91 o 
  -4  -1  13     1127.03     1078.41     17.16 o 
  -3  -1  13       32.86       42.58      1.94 o 
  -2  -1  13        1.01        2.18      1.28 o 
  -1  -1  13      478.84      438.16      6.05 o 
   0  -1  13     2542.77     2403.84     13.60 o 
   1  -1  13        0.22        0.68      1.86 o 
   2  -1  13      350.91      314.68      4.03 o 
   3  -1  13      148.13      130.84      3.65 o 
   4  -1  13      217.18      199.30      3.70 o 
  -5   0  13      139.60      135.17      1.91 o 
  -4   0  13       20.63       25.09      1.02 o 
  -3   0  13      608.08      652.64     11.07 o 
  -2   0  13      558.97      552.51      6.94 o 
  -1   0  13      414.86      396.44     15.72 o 
   0   0  13       19.57       15.53      2.39 o 
   1   0  13      773.19      795.20     18.29 o 
   2   0  13      368.22      327.44     16.74 o 
   3   0  13      791.77      695.74      7.58 o 
   4   0  13       87.33       83.62      2.58 o 
  -4   1  13       12.39       15.35      0.98 o 
  -3   1  13      100.59       96.77      3.66 o 
  -2   1  13      482.58      461.88     13.88 o 
  -1   1  13      336.28      328.36      9.48 o 
   0   1  13        0.87        3.79      1.65 o 
   1   1  13      415.50      418.51      6.53 o 
   2   1  13      118.27      128.71      8.17 o 
   3   1  13      163.16      148.36      3.49 o 
   4   1  13      338.77      342.01      3.93 o 
  -5   2  13       15.03       17.27      1.62 o 
  -4   2  13     1040.42     1279.66      9.54 o 
  -3   2  13      196.46      206.81      4.57 o 
  -2   2  13      719.52      718.96     12.85 o 
  -1   2  13       76.17       77.47      3.83 o 
   0   2  13      300.78      301.75      5.57 o 
   1   2  13      208.61      193.11     10.78 o 
   2   2  13      543.39      616.36      7.15 o 
   3   2  13        6.89        7.07      1.37 o 
  -4   3  13      251.87      329.08     10.50 o 
  -3   3  13      332.43      364.51     13.06 o 
  -2   3  13      192.77      209.91      4.22 o 
  -1   3  13      717.59      785.13     17.10 o 
   0   3  13      451.57      488.80     21.05 o 
   1   3  13        5.18        5.88      1.25 o 
   2   3  13       15.99       16.55      1.57 o 
   3   3  13      374.91      325.86      3.28 o 
  -3   4  13      402.32      492.96      4.55 o 
  -2   4  13        7.16       13.56      1.45 o 
  -1   4  13        2.37        1.35      1.21 o 
   0   4  13      443.23      477.21      4.88 o 
   1   4  13      398.48      435.62      4.47 o 
   2   4  13       36.70       36.46      1.31 o 
  -1   5  13      152.41      177.25      2.40 o 
   0  -7  14       85.88       99.65      2.02 o 
   1  -7  14       11.44       16.89      1.09 o 
  -1  -6  14      261.88      279.51      3.92 o 
   0  -6  14       92.17      100.38      2.67 o 
   1  -6  14        4.43        6.36      1.44 o 
   2  -6  14       44.18       34.68      1.00 o 
  -3  -5  14       25.46       36.55      1.43 o 
  -2  -5  14        3.15        2.80      1.85 o 
  -1  -5  14       14.49       13.77      1.95 o 
   0  -5  14      290.59      304.48      4.67 o 
   1  -5  14      345.83      356.66      4.67 o 
   2  -5  14       17.06       15.38      1.72 o 
   3  -5  14        6.09        5.42      2.02 o 
  -4  -4  14       88.06      102.17      1.86 o 
  -3  -4  14        1.75        3.94      0.95 o 
  -2  -4  14     1039.41     1039.36     51.01 o 
  -1  -4  14       30.63       33.39      2.20 o 
   0  -4  14       15.76       16.27      2.19 o 
   1  -4  14        0.62        5.55      1.71 o 
   2  -4  14      337.96      342.78      4.15 o 
   3  -4  14       31.75       28.46      1.85 o 
  -4  -3  14      185.31      213.81      9.65 o 
  -3  -3  14      130.48      130.83      3.03 o 
  -2  -3  14        4.67        7.53      3.05 o 
  -1  -3  14      936.51      905.36      8.44 o 
   0  -3  14      775.53      757.81      7.60 o 
   1  -3  14      467.70      433.42      5.53 o 
   2  -3  14      130.42      111.52      2.67 o 
   3  -3  14      201.74      171.09      3.59 o 
   4  -3  14       85.24       74.65      1.96 o 
  -5  -2  14        1.00        3.05      0.60 o 
  -4  -2  14       12.17       16.95      0.93 o 
  -3  -2  14      565.57      642.34     21.45 o 
  -2  -2  14      154.15      127.05      3.42 o 
  -1  -2  14       22.93       24.12      2.21 o 
   0  -2  14       70.20       61.80      2.87 o 
   1  -2  14      387.01      351.23      5.01 o 
   2  -2  14      502.20      432.72     24.16 o 
   3  -2  14      710.31      583.62      6.32 o 
   4  -2  14       30.71       34.39      1.66 o 
  -5  -1  14      226.55      221.73      1.94 o 
  -4  -1  14      143.80      137.39      1.82 o 
  -3  -1  14       18.53       27.16      2.02 o 
  -2  -1  14      341.52      310.42      4.95 o 
  -1  -1  14       41.13       39.87      2.52 o 
   0  -1  14      456.34      432.00      6.00 o 
   1  -1  14       15.44       17.76      2.00 o 
   2  -1  14      272.57      228.51     11.02 o 
   3  -1  14        5.68        6.72      1.66 o 
   4  -1  14      217.16      191.09      2.97 o 
  -4   0  14      306.92      280.22     23.06 o 
  -3   0  14      737.81      887.38     19.76 o 
  -2   0  14      959.52      960.63     24.08 o 
  -1   0  14        3.02        3.22      1.41 o 
   0   0  14       11.97       15.74      2.35 o 
   1   0  14      730.75      694.20     13.48 o 
   2   0  14      382.82      349.74     17.73 o 
   3   0  14       73.18       67.30      2.48 o 
   4   0  14        0.20        0.09      1.08 o 
  -4   1  14        0.06        0.93      1.58 o 
  -3   1  14       34.28       36.43      4.78 o 
  -2   1  14      194.99      210.52      2.80 o 
  -1   1  14     1176.22     1102.83      9.80 o 
   0   1  14      142.25      132.63      4.17 o 
   1   1  14      163.49      151.14      4.04 o 
   2   1  14       76.57       75.97      1.96 o 
   3   1  14      202.30      184.53      3.10 o 
  -4   2  14      541.50      702.10     25.62 o 
  -3   2  14      296.81      355.34      5.15 o 
  -2   2  14       26.98       28.67      5.03 o 
  -1   2  14       24.13       29.33      2.95 o 
   0   2  14      548.80      563.08     13.53 o 
   1   2  14      228.51      227.41      9.25 o 
   2   2  14      448.17      481.50     44.55 o 
   3   2  14        0.37        4.71      0.92 o 
  -3   3  14      533.13      675.89      5.79 o 
  -2   3  14      387.68      460.32      5.40 o 
  -1   3  14      245.36      272.18      5.17 o 
   0   3  14      413.25      439.63     25.98 o 
   1   3  14      185.87      187.72      3.09 o 
   2   3  14       43.18       37.94      1.40 o 
  -2   4  14      115.74      143.01      2.43 o 
  -1   4  14      304.37      368.64      3.93 o 
   0   4  14       29.54       23.26      1.06 o 
  -1  -6  15       18.66       14.48      1.35 o 
   0  -6  15      161.50      162.34      2.74 o 
   1  -6  15      329.35      356.92      3.37 o 
  -1  -5  15      234.73      253.91      3.86 o 
   0  -5  15      138.49      137.46      3.08 o 
   1  -5  15     1038.15     1031.44      6.64 o 
   2  -5  15       16.37       17.92      0.92 o 
  -3  -4  15        5.04        5.54      1.93 o 
  -2  -4  15        2.56        8.39      1.98 o 
  -1  -4  15      221.09      252.33      9.38 o 
   0  -4  15      283.94      283.80      4.44 o 
   1  -4  15        0.73        0.04      1.46 o 
   2  -4  15      559.38      505.86     15.44 o 
   3  -4  15        1.59        3.42      1.07 o 
  -4  -3  15      537.82      561.17      3.10 o 
  -3  -3  15       69.36       69.62      3.33 o 
  -2  -3  15       10.27        8.64      2.49 o 
  -1  -3  15      626.28      567.32      6.22 o 
   0  -3  15      366.54      375.60      5.10 o 
   1  -3  15      147.31      138.65      3.11 o 
   2  -3  15      104.75       97.97      8.98 o 
   3  -3  15      381.34      304.50      3.82 o 
  -4  -2  15       80.21       99.63      2.86 o 
  -3  -2  15      951.58     1156.83     11.61 o 
  -2  -2  15       99.76       90.58      2.77 o 
  -1  -2  15      394.09      369.08      5.17 o 
   0  -2  15      215.23      199.58      4.07 o 
   1  -2  15      642.22      621.57      6.13 o 
   2  -2  15      181.35      149.02      9.49 o 
   3  -2  15      417.83      343.23      4.20 o 
  -4  -1  15        0.42        1.69      1.24 o 
  -3  -1  15       12.73       13.76      2.39 o 
  -2  -1  15      915.89      871.47      7.47 o 
  -1  -1  15       79.98       73.53      2.92 o 
   0  -1  15      265.98      252.33      4.61 o 
   1  -1  15       96.25       90.12      2.05 o 
   2  -1  15      143.62      144.93     10.92 o 
   3  -1  15       72.94       60.06      2.09 o 
  -4   0  15      603.11      592.67      4.60 o 
  -3   0  15       48.47       50.90      1.87 o 
  -2   0  15      298.17      321.46     26.34 o 
  -1   0  15      155.55      157.95      3.85 o 
   0   0  15      339.51      330.70      5.22 o 
   1   0  15      547.30      526.89      6.12 o 
   2   0  15      199.83      199.31     14.11 o 
   3   0  15       19.52       15.34      1.38 o 
  -3   1  15      599.59      770.79     43.47 o 
  -2   1  15      258.44      275.48     16.43 o 
  -1   1  15      945.90     1002.28     35.05 o 
   0   1  15        0.03        1.27      2.08 o 
   1   1  15        8.21        9.87      1.18 o 
   2   1  15       83.71       78.66      1.64 o 
   3   1  15      520.74      357.65      3.17 o 
  -3   2  15      117.79      141.10      2.95 o 
  -2   2  15       24.04       24.47      1.42 o 
  -1   2  15        8.23        8.24      1.96 o 
   0   2  15      871.03      949.09      8.55 o 
   1   2  15       96.75      104.35      7.05 o 
   2   2  15       59.16       58.30      1.57 o 
  -2   3  15      627.61      754.01      5.43 o 
  -1   3  15       50.29       51.16      1.82 o 
   0  -6  16        2.17        1.59      0.88 o 
  -1  -5  16      325.83      347.62      3.65 o 
   0  -5  16       71.32       59.14      1.88 o 
   1  -5  16      162.64      160.10      2.39 o 
   2  -5  16       69.39       56.51      1.54 o 
  -2  -4  16      241.44      196.69      3.48 o 
  -1  -4  16        3.56        3.96      1.84 o 
   0  -4  16        2.72        4.64      1.40 o 
   1  -4  16      186.10      165.76      2.79 o 
   2  -4  16      569.23      510.25     11.04 o 
  -3  -3  16      128.30      126.67      3.10 o 
  -2  -3  16       77.34       76.77     11.09 o 
  -1  -3  16      138.51      149.95     22.33 o 
   0  -3  16      181.77      169.14      3.29 o 
   1  -3  16       24.41       21.10      1.69 o 
   2  -3  16       23.73       18.52      0.97 o 
   3  -3  16      125.75      109.80      1.97 o 
  -3  -2  16      647.32      756.44      7.64 o 
  -2  -2  16       29.28       35.94     16.57 o 
  -1  -2  16      109.25      104.82      2.91 o 
   0  -2  16      156.46      150.57      3.30 o 
   1  -2  16      552.56      483.74     21.70 o 
   2  -2  16       56.03       49.28      1.81 o 
   3  -2  16       52.08       48.27      1.57 o 
  -3  -1  16       11.33       14.51      1.79 o 
  -2  -1  16      763.95      718.60      6.16 o 
  -1  -1  16      288.84      283.53      4.44 o 
   0  -1  16      122.59      113.11      3.03 o 
   1  -1  16       26.43       25.30      1.66 o 
   2  -1  16      398.82      357.85     20.55 o 
  -3   0  16       13.51       17.10      1.64 o 
  -2   0  16       94.74       96.50      2.82 o 
  -1   0  16      350.86      333.89      4.73 o 
   0   0  16      327.68      328.22      4.80 o 
   1   0  16      233.65      223.86      3.77 o 
   2   0  16      203.61      211.89      5.89 o 
  -3   1  16      950.15     1188.21      6.85 o 
  -2   1  16       55.44       61.30      7.07 o 
  -1   1  16      496.79      521.95     17.27 o 
   0   1  16        3.67        6.28      2.11 o 
   1   1  16      338.83      363.21      4.48 o 
  -2   2  16      660.70      766.35      5.21 o 
  -1   2  16      181.78      195.62      2.18 o 
   0   2  16      141.48      151.77      3.29 o 
   0  -5  17        0.73        0.91      0.89 o 
  -1  -4  17       83.28       68.81      1.84 o 
   0  -4  17      456.40      403.77      3.79 o 
   1  -4  17      190.18      170.76      5.28 o 
  -3  -3  17       86.38       75.10      1.89 o 
  -2  -3  17      381.34      368.15      4.94 o 
  -1  -3  17       72.65       68.81      3.58 o 
   0  -3  17      318.96      301.56      3.66 o 
   1  -3  17       25.67       20.24      0.99 o 
   2  -3  17       20.77       18.49      1.14 o 
  -3  -2  17       80.50       63.95      1.93 o 
  -2  -2  17        1.95        4.95      3.60 o 
  -1  -2  17      193.51      196.89      3.25 o 
   0  -2  17      236.82      216.63     10.37 o 
   1  -2  17      481.54      419.86     20.67 o 
   2  -2  17        2.87        4.45      0.97 o 
  -3  -1  17      219.00      197.52      2.94 o 
  -2  -1  17      448.73      453.97     71.90 o 
  -1  -1  17      165.73      150.28      2.98 o 
   0  -1  17      133.24      127.03      2.83 o 
   1  -1  17        0.74       -0.26      1.22 o 
  -2   0  17       12.17       10.83      2.60 o 
  -1   0  17      141.87      130.07      2.87 o 
   0   0  17      461.36      459.16      4.86 o 
   1   0  17        1.15        1.72      1.17 o 
  -1   1  17       73.28       66.71      2.21 o 
   0   1  17       18.13       18.62      1.66 o 
  -1  -3  18        1.71        1.70      1.03 o 
   0  -3  18       71.29       57.73      1.55 o 
  -2  -2  18       34.16       34.27      1.48 o 
  -1  -2  18      428.20      393.27      2.81 o 
   0  -2  18       49.34       43.97      1.60 o 
  -2  -1  18        9.18        7.95      1.21 o 
  -1  -1  18      390.97      357.28     18.36 o 
   0  -1  18      131.44      140.53      2.42 o 
   0   0  18      172.20      139.23      2.24 o 
                                                 
